# Supplementary material for: A distinct complex of PRP19-related and trypanosomatid-specific proteins is required for pre-mRNA splicing in trypanosomes
Source: Nucleic Acids Res. 2021 Dec 1;49(22):12929–42. doi: 10.1093/nar/gkab1152 (PMC8682746; doi:10.1093/nar/gkab1152)
Supplement: gkab1152_Supplemental_Files [file gkab1152_supplemental_files.zip]

Archive with 3 entries (3 files):
- supplement.pdf
- Table S2 data caption.docx
- Table S2 data.xlsx
