# Supplementary material for: A distinct complex of PRP19-related and trypanosomatid-specific proteins is required for pre-mRNA splicing in trypanosomes
Source: Nucleic Acids Res. 2021 Dec 1;49(22):12929–42. doi: 10.1093/nar/gkab1152 (PMC8682746; doi:10.1093/nar/gkab1152)
Supplement: gkab1152_Supplemental_Files [file gkab1152_supplemental_files.zip › Table S2 data.xlsx]

## Sheet: experiment 1
LC-MS/MS results of final eluate of a PRC5-PTP tandem affinity purification, experiment 1
Score	Expectation	Protein ID	Protein Name	MW	% Coverage	Comment	emPAI
12809	0	Tb427.10.9660	| organism=Trypanosoma_brucei_Lister_strain_427 | product=hypothetical protein, conserved | location=Tb427_10_v5:2382801-2385131(+) | length=776 | sequence_SO=chromosome | SO=protein_coding	87636	76.6		16.03
11270	0	Tb427.05.1340	| organism=Trypanosoma_brucei_Lister_strain_427 | product=hypothetical protein, conserved | location=Tb427_05_v4:436931-439393(+) | length=820 | sequence_SO=chromosome | SO=protein_coding	92126	71.3		19.37
4675	0	Tb427.02.3400	| organism=Trypanosoma_brucei_Lister_strain_427 | product=hypothetical protein, conserved | location=Tb427_02_v4:629184-630188(-) | length=334 | sequence_SO=chromosome | SO=protein_coding	36571	68.3		15.79
3980	0	Tb427.05.2290	| organism=Trypanosoma_brucei_Lister_strain_427 | product=ATP-dependent RNA helicase, putative | location=Tb427_05_v4:709799-716512(+) | length=2237 | sequence_SO=chromosome | SO=protein_coding	249282	38.8		2.79
3955	0	Tb427tmp.211.2420	| organism=Trypanosoma_brucei_Lister_strain_427 | product=PRP8 protein homologue | location=Tb427_09_v4:1702789-1710000(-) | length=2403 | sequence_SO=chromosome | SO=protein_coding	276796	45.5		2.48
3822	0	Tb927.5.2290	| organism=Trypanosoma_brucei_TREU927 | product=ATP-dependent RNA helicase, putative | location=Tb927_05_v5.1:766450-773163(+) | length=2237 | sequence_SO=chromosome | SO=protein_coding	249124	39.7	Tentative 1 significant peptide	2.67
3393	0	Tb427tmp.211.2150	| organism=Trypanosoma_brucei_Lister_strain_427 | product=Polyadenylate-binding protein 2 (Poly(A)-binding protein 2) (Poly(A)-binding protein II) (PABII) (Polyadenylate-binding nuclear protein 1) (Nuclear poly(A)-binding protein 1) (PABP2), putativ	62195	59.2		5.45
2948	0	Tb11.v5.0469	| organism=Trypanosoma_brucei_TREU927 | product=beta tubulin, putative | location=Tb927_11_bin_v5.1:1903857-1905185(+) | length=442 | sequence_SO=random_sequence | SO=protein_coding	49672	38.5		3.86
2406	0	Tb927.2.3400	| organism=Trypanosoma_brucei_TREU927 | product=hypothetical protein, conserved | location=Tb927_02_v5.1:628983-629987(-) | length=334 | sequence_SO=chromosome | SO=protein_coding	36580	53.5		9.62
2369	0	Tb427.08.1930	| organism=Trypanosoma_brucei_Lister_strain_427 | product=hypothetical protein, conserved | location=Tb427_08_v4:621267-622097(-) | length=276 | sequence_SO=chromosome | SO=protein_coding	31680	63.9		18.92
2104	0	Tb427.01.2340	| organism=Trypanosoma_brucei_Lister_strain_427 | product=alpha tubulin | location=Tb427_01_v4:572569-573924(+) | length=451 | sequence_SO=chromosome | SO=protein_coding	49756	48.4		4.27
2028	0	Tb427tmp.01.3110	| organism=Trypanosoma_brucei_Lister_strain_427 | product=heat shock protein 70 | location=Tb427_11_01_v4:2971889-2973997(+) | length=702 | sequence_SO=chromosome | SO=protein_coding	76002	49.9		2.5
2000	0	Tb11.v5.1046	| organism=Trypanosoma_brucei_TREU927 | product=elongation factor 1-alpha, putative | location=Tb927_11_bin_v5.1:5550906-5552255(-) | length=449 | sequence_SO=random_sequence | SO=protein_coding	49075	45.5		2.54
1749	0	Tb427.10.7280	| organism=Trypanosoma_brucei_Lister_strain_427 | product=pre-mRNA splicing factor ATP-dependent RNA helicase, putative | location=Tb427_10_v5:1833716-1836904(-) | length=1062 | sequence_SO=chromosome | SO=protein_coding	121154	45.7		2.68
1676	0	Tb427.02.5240	| organism=Trypanosoma_brucei_Lister_strain_427 | product=PRP19-like protein, putative (TbPRP19) | location=Tb427_02_v4:921600-923129(+) | length=509 | sequence_SO=chromosome | SO=protein_coding	54200	49.1		2.66
1601	0	Tb427tmp.01.3480	| organism=Trypanosoma_brucei_Lister_strain_427 | product=hypothetical protein, conserved | location=Tb427_11_01_v4:3054523-3056241(+) | length=572 | sequence_SO=chromosome | SO=protein_coding	64578	45.5		2.6
1595	0	Tb427.01.2210	| organism=Trypanosoma_brucei_Lister_strain_427 | product=unspecified product | location=Tb427_01_v4:560259-561239(+) | length=326 | sequence_SO=chromosome | SO=protein_coding	36655	53.7		6.58
1543	0	Tb11.v5.0650	| organism=Trypanosoma_brucei_TREU927 | product=enolase, putative | location=Tb927_11_bin_v5.1:3189523-3190812(+) | length=429 | sequence_SO=random_sequence | SO=protein_coding	46563	54.1		2.47
1417	0	Tb427.04.450	| organism=Trypanosoma_brucei_Lister_strain_427 | product=coatomer alpha subunit, putative (TbCoatomerAlpha) | location=Tb427_04_v4:131480-135058(-) | length=1192 | sequence_SO=chromosome | SO=protein_coding	132711	29.5		1.18
1259	2.4e-122	Tb427.05.2060	| organism=Trypanosoma_brucei_Lister_strain_427 | product=cell division control protein, putative | location=Tb427_05_v4:651070-653253(-) | length=727 | sequence_SO=chromosome | SO=protein_coding	80135	48.7		1.96
1215	6.5e-118	Tb927.2.6050	| organism=Trypanosoma_brucei_TREU927 | product=beta prime COP protein | location=Tb927_02_v5.1:1092946-1095501(+) | length=851 | sequence_SO=chromosome | SO=protein_coding	93992	36.6		1.41
1157	4.4e-112	Tb427tmp.01.2520	| organism=Trypanosoma_brucei_Lister_strain_427 | product=Pre-mRNA-splicing factor CWC22, putative (TbCWC22) | location=Tb427_11_01_v4:2820811-2822556(+) | length=581 | sequence_SO=chromosome | SO=protein_coding	66829	32.4		1.69
1126	5.1e-109	Tb427.10.14360	| organism=Trypanosoma_brucei_Lister_strain_427 | product=U2 small nuclear ribonucleoprotein 40K (U2_40K) | location=Tb427_10_v5:3493495-3494475(-) | length=326 | sequence_SO=chromosome | SO=protein_coding	36525	44		4.43
1103	1.1e-106	Tb427tmp.02.0465	| organism=Trypanosoma_brucei_Lister_strain_427 | product=hypothetical protein, conserved | location=Tb427_11_01_v4:841770-842096(-) | length=108 | sequence_SO=chromosome | SO=protein_coding	12026	66.8		39.87
1058	3e-102	Tb11.v5.1059	| organism=Trypanosoma_brucei_TREU927 | product=40S ribosomal protein S4, putative | location=Tb927_11_bin_v5.1:5597029-5597850(-) | length=273 | sequence_SO=random_sequence | SO=protein_coding	30625	68.6		27.7
1050	2.3e-101	Tb427tmp.244.2630	| organism=Trypanosoma_brucei_Lister_strain_427 | product=40S ribosomal protein S6, putative | location=Tb427_09_v4:2332398-2333150(+) | length=250 | sequence_SO=chromosome | SO=protein_coding	28405	49.6		5.56
1043	1e-100	Tb427tmp.46.0001	| organism=Trypanosoma_brucei_Lister_strain_427 | product=60S acidic ribosomal subunit protein, putative | location=Tb427_11_01_v4:572771-573823(+) | length=350 | sequence_SO=chromosome | SO=protein_coding	38392	35.8		1.93
1034	8.9e-100	Tb427tmp.01.3650	| organism=Trypanosoma_brucei_Lister_strain_427 | product=hypothetical protein, conserved | location=Tb427_11_01_v4:3096842-3098503(+) | length=553 | sequence_SO=chromosome | SO=protein_coding	61319	33.9		1.57
1020	1.8e-98	Tb427.04.1790	| organism=Trypanosoma_brucei_Lister_strain_427 | product=ribosomal protein L3, putative | location=Tb427_04_v4:448820-450262(-) | length=480 | sequence_SO=chromosome | SO=protein_coding	54402	31.7		0.98
1002	1.3e-96	Tb427.10.190	| organism=Trypanosoma_brucei_Lister_strain_427 | product=40S ribosomal protein S6, putative | location=Tb427_10_v5:73553-74305(+) | length=250 | sequence_SO=chromosome | SO=protein_coding	28433	49.1		5.56
978	3.3e-94	Tb11.v5.0531	| organism=Trypanosoma_brucei_TREU927 | product=fructose-bisphosphate aldolase, glycosomal, putative | location=Tb927_11_bin_v5.1:2278908-2280026(+) | length=372 | sequence_SO=random_sequence | SO=protein_coding	41045	52		9.08
977	3.9e-94	Tb427.10.4560	| organism=Trypanosoma_brucei_Lister_strain_427 | product=elongation factor 2 | location=Tb427_10_v5:1164210-1166750(-) | length=846 | sequence_SO=chromosome | SO=protein_coding	94274	32.9		1.21
953	1.1e-91	Tb427tmp.160.4290	| organism=Trypanosoma_brucei_Lister_strain_427 | product=hypothetical protein, conserved | location=Tb427_09_v4:941096-942748(+) | length=549 | sequence_SO=chromosome | SO=protein_coding	60845	44.5		1.77
930	2.2e-89	Tb427tmp.211.2570	| organism=Trypanosoma_brucei_Lister_strain_427 | product=T-complex protein 1, eta subunit, putative (TCP-1-eta) | location=Tb427_09_v4:1729893-1731599(+) | length=568 | sequence_SO=chromosome | SO=protein_coding	61414	38.9		0.96
918	3.3e-88	Tb427tmp.01.3740	| organism=Trypanosoma_brucei_Lister_strain_427 | product=coatomer gamma subunit, putative (TbCoatomerGamma) | location=Tb427_11_01_v4:3121616-3124252(+) | length=878 | sequence_SO=chromosome | SO=protein_coding	97526	35.4		1.66
915	7.1e-88	Tb427.06.3740	| organism=Trypanosoma_brucei_Lister_strain_427 | product=heat shock 70 kDa protein, mitochondrial precursor, putative | location=Tb427_06_v4:1113356-1115329(-) | length=657 | sequence_SO=chromosome | SO=protein_coding	71430	37.7		1.25
910	2e-87	Tb427tmp.02.0750	| organism=Trypanosoma_brucei_Lister_strain_427 | product=T-complex protein 1, zeta subunit, putative (TCP-1-zeta) | location=Tb427_11_01_v4:905496-907130(+) | length=544 | sequence_SO=chromosome | SO=protein_coding	59535	43.1		2.49
900	2.2e-86	Tb927.1.120	| organism=Trypanosoma_brucei_TREU927 | product=retrotransposon hot spot protein 4 (RHS4), putative | location=Tb927_01_v5.1:60266-62836(-) | length=856 | sequence_SO=chromosome | SO=protein_coding	97963	37.6		1.14
898	2.9e-86	Tb427.06.4340	| organism=Trypanosoma_brucei_Lister_strain_427 | product=U6 snRNA-associated Sm-like protein LSm5p (TbLSm5) | location=Tb427_06_v4:1226783-1227136(-) | length=117 | sequence_SO=chromosome | SO=protein_coding	12784	61.1		2.56
895	6.6e-86	Tb427.08.5250	| organism=Trypanosoma_brucei_Lister_strain_427 | product=coatomer delta subunit, putative | location=Tb427_08_v4:1569637-1571232(+) | length=531 | sequence_SO=chromosome | SO=protein_coding	57295	35.5		1.95
893	1.1e-85	Tb427.01.2570	| organism=Trypanosoma_brucei_Lister_strain_427 | product=coatomer beta subunit (beta-coP) | location=Tb427_01_v4:603633-606581(+) | length=982 | sequence_SO=chromosome | SO=protein_coding	109995	29		1.29
891	1.6e-85	Tb427.10.15180	| organism=Trypanosoma_brucei_Lister_strain_427 | product=nucleosome assembly protein, putative | location=Tb427_10_v5:3703109-3704209(+) | length=366 | sequence_SO=chromosome | SO=protein_coding	41221	47.8		4.49
884	7.7e-85	Tb427.10.10910	| organism=Trypanosoma_brucei_Lister_strain_427 | product=unspecified product | location=Tb427_10_v5:2661129-2663243(-) | length=704 | sequence_SO=chromosome | SO=protein_coding	80633	38.9		1.8
883	1e-84	Tb427tmp.244.2730	| organism=Trypanosoma_brucei_Lister_strain_427 | product=60S ribosomal protein L5, putative | location=Tb427_09_v4:2308446-2309372(+) | length=308 | sequence_SO=chromosome | SO=protein_coding	34615	42.3		3.17
882	1.4e-84	Tb427.03.5050	| organism=Trypanosoma_brucei_Lister_strain_427 | product=60S ribosomal protein L4 | location=Tb427_03_v4:1418834-1419958(+) | length=374 | sequence_SO=chromosome | SO=protein_coding	41830	43.1		2.6
864	8.6e-83	Tb427.01.120	| organism=Trypanosoma_brucei_Lister_strain_427 | product=retrotransposon hot spot (RHS) protein, putative | location=Tb427_01_v4:60254-62833(-) | length=859 | sequence_SO=chromosome | SO=protein_coding	98031	41.1		1.23
847	4.2e-81	H25N7.12	| organism=Trypanosoma_brucei_Lister_strain_427 | product=retrotransposon hot spot protein, RHS4 (RH4) | location=TPH25N7:56063-58633(+) | length=856 | sequence_SO=contig | SO=protein_coding	97751	36.7		1.06
844	8.4e-81	Tb427tmp.211.0930	| organism=Trypanosoma_brucei_Lister_strain_427 | product=Polyadenylate-binding protein 1 (Poly(A)-binding protein 1) (PABP 1) (PABP1) | location=Tb427_09_v4:1428243-1429943(-) | length=566 | sequence_SO=chromosome | SO=protein_coding	63043	41.7		2.05
829	2.5e-79	Tb427tmp.12.0011	| organism=Trypanosoma_brucei_Lister_strain_427 | product=eukaryotic initiation factor 4a, putative | location=Tb427_11_01_v4:2358988-2360193(+) | length=401 | sequence_SO=chromosome | SO=protein_coding	45487	43		2.9
819	2.3e-78	Tb11.v5.0501	| organism=Trypanosoma_brucei_TREU927 | product=40S ribosomal protein S3A, putative | location=Tb927_11_bin_v5.1:2072629-2073399(+) | length=256 | sequence_SO=random_sequence | SO=protein_coding	29404	61.4		6.08
812	1.4e-77	Tb427.10.1510	| organism=Trypanosoma_brucei_Lister_strain_427 | product=unspecified product (NOT1) | location=Tb427_10_v5:406729-413709(-) | length=2326 | sequence_SO=chromosome | SO=protein_coding	259104	21.5		0.27
798	3.5e-76	Tb427.03.1930	| organism=Trypanosoma_brucei_Lister_strain_427 | product=hypothetical protein, conserved | location=Tb427_03_v4:509067-510506(-) | length=479 | sequence_SO=chromosome | SO=protein_coding	52847	44.5		2.23
797	4.4e-76	Tb427tmp.03.0860	| organism=Trypanosoma_brucei_Lister_strain_427 | product=hypothetical protein, conserved | location=Tb427_11_01_v4:64470-66464(-) | length=664 | sequence_SO=chromosome | SO=protein_coding	73930	40.6		0.96
788	3.5e-75	Tb427.08.5180	| organism=Trypanosoma_brucei_Lister_strain_427 | product=U6 snRNA-associated sm-like protein Lsm2 (LSm2) | location=Tb427_08_v4:1546798-1547175(+) | length=125 | sequence_SO=chromosome | SO=protein_coding	13250	46.5		5.31
767	3.7e-73	Tb427tmp.160.3270	| organism=Trypanosoma_brucei_Lister_strain_427 | product=ATP-dependent DEAD box helicase, putative | location=Tb427_09_v4:814413-815627(+) | length=404 | sequence_SO=chromosome | SO=protein_coding	45333	32.3		1.27
750	2e-71	Tb427.08.5650	| organism=Trypanosoma_brucei_Lister_strain_427 | product=hypothetical protein, conserved | location=Tb427_08_v4:1677828-1680575(+) | length=915 | sequence_SO=chromosome | SO=protein_coding	103248	22.5		0.69
750	2.2e-71	Tb427tmp.211.4540	| organism=Trypanosoma_brucei_Lister_strain_427 | product=RNA-binding protein, putative (DRBD2) | location=Tb427_09_v4:2134999-2135916(-) | length=305 | sequence_SO=chromosome | SO=protein_coding	34557	38.8		3.72
725	6.7e-69	Tb427tmp.160.4200	| organism=Trypanosoma_brucei_Lister_strain_427 | product=60S acidic ribosomal protein, putative | location=Tb427_09_v4:925764-926105(+) | length=113 | sequence_SO=chromosome | SO=protein_coding	11083	108.2		11.74
722	1.3e-68	Tb427.07.6380	| organism=Trypanosoma_brucei_Lister_strain_427 | product=ssm4 protein, putative (TbSsm4) | location=Tb427_07_v4:1732863-1733483(-) | length=206 | sequence_SO=chromosome | SO=protein_coding	23139	73.7		19.45
709	2.7e-67	Tb427tmp.160.4250	| organism=Trypanosoma_brucei_Lister_strain_427 | product=tryparedoxin peroxidase (TRYP1) | location=Tb427_09_v4:937458-938057(+) | length=199 | sequence_SO=chromosome | SO=protein_coding	22410	62.3		7.96
698	3.5e-66	Tb927.3.1930	| organism=Trypanosoma_brucei_TREU927 | product=hypothetical protein, conserved | location=Tb927_03_v5.1:507936-509375(-) | length=479 | sequence_SO=chromosome | SO=protein_coding	52790	39.6	Tentative 1 significant peptide	1.99
683	9.5e-65	Tb427.05.3020	| organism=Trypanosoma_brucei_Lister_strain_427 | product=hypothetical protein, conserved | location=Tb427_05_v4:947016-948278(+) | length=420 | sequence_SO=chromosome | SO=protein_coding	45934	53.9		1.94
682	1.3e-64	Tb427.04.1310	| organism=Trypanosoma_brucei_Lister_strain_427 | product=hypothetical protein, conserved (ZC3H9) | location=Tb427_04_v4:343590-344840(-) | length=416 | sequence_SO=chromosome | SO=protein_coding	47353	33.7		1.61
680	2e-64	Tb427.02.470	| organism=Trypanosoma_brucei_Lister_strain_427 | product=retrotransposon hot spot (RHS) protein, putative | location=Tb427_02_v4:86893-89475(-) | length=860 | sequence_SO=chromosome | SO=protein_coding	98023	36.9		0.97
650	2.2e-61	Tb427tmp.211.0110	| organism=Trypanosoma_brucei_Lister_strain_427 | product=60S ribosomal protein L10, putative (QM) | location=Tb427_09_v4:1285663-1286304(-) | length=213 | sequence_SO=chromosome | SO=protein_coding	24720	57.8		5.19
644	9.1e-61	Tb427.03.1780	| organism=Trypanosoma_brucei_Lister_strain_427 | product=U6 snRNA-associated Sm-like protein LSm8p (TbLSm8) | location=Tb427_03_v4:462818-463207(-) | length=129 | sequence_SO=chromosome | SO=protein_coding	14027	59.6		23.36
634	8.9e-60	Tb427.10.1060	| organism=Trypanosoma_brucei_Lister_strain_427 | product=T-complex protein 1, delta subunit, putative (TCP-1-delta) | location=Tb427_10_v5:285843-287453(-) | length=536 | sequence_SO=chromosome | SO=protein_coding	58346	46		1.7
628	3e-59	Tb427tmp.01.6530	| organism=Trypanosoma_brucei_Lister_strain_427 | product=coatomer epsilon subunit, putative | location=Tb427_11_01_v4:3897258-3898232(-) | length=324 | sequence_SO=chromosome | SO=protein_coding	34573	46.8		1.93
625	6.3e-59	Tb427.07.710	| organism=Trypanosoma_brucei_Lister_strain_427 | product=heat shock 70 kDa protein, putative (HSP70) | location=Tb427_07_v4:156705-158624(-) | length=639 | sequence_SO=chromosome | SO=protein_coding	70168	20.4		0.6
623	1e-58	Tb427.02.4540	| organism=Trypanosoma_brucei_Lister_strain_427 | product=Small nuclear ribonucleoprotein-associated protein B (snRNP-B) (Sm protein B) (Sm-B) (SmB), putative (TbSmB) | location=Tb427_02_v4:807903-808232(-) | length=109 | sequence_SO=chromosome | SO	12324	81.2		98.31
609	2.7e-57	Tb11.v5.0243	| organism=Trypanosoma_brucei_TREU927 | product=40S ribosomal protein S18, putative | location=Tb927_11_bin_v5.1:494123-494584(-) | length=153 | sequence_SO=random_sequence | SO=protein_coding	17499	45.9		11.92
602	1.3e-56	Tb427.04.3540	| organism=Trypanosoma_brucei_Lister_strain_427 | product=hypothetical protein, conserved | location=Tb427_04_v4:910585-911724(-) | length=379 | sequence_SO=chromosome | SO=protein_coding	41212	25.9		1.72
601	1.6e-56	Tb427tmp.01.8510	| organism=Trypanosoma_brucei_Lister_strain_427 | product=T-complex protein 1, alpha subunit, putative (TCP-1-alpha) | location=Tb427_11_01_v4:4400443-4401960(-) | length=505 | sequence_SO=chromosome | SO=protein_coding	54620	39.1		1.48
597	4.1e-56	Tb427.10.10170	| organism=Trypanosoma_brucei_Lister_strain_427 | product=hypothetical protein, conserved | location=Tb427_10_v5:2502855-2504189(+) | length=444 | sequence_SO=chromosome | SO=protein_coding	48772	35.6		1.14
597	4.5e-56	Tb427tmp.02.2030	| organism=Trypanosoma_brucei_Lister_strain_427 | product=hypothetical protein, conserved (ALBA2) | location=Tb427_11_01_v4:1268327-1268680(+) | length=117 | sequence_SO=chromosome | SO=protein_coding	12766	85.3		22.88
594	7.8e-56	Tb927.2.340	| organism=Trypanosoma_brucei_TREU927 | product=retrotransposon hot spot protein 4 (RHS4), putative | location=Tb927_02_v5.1:46167-48743(-) | length=858 | sequence_SO=chromosome | SO=protein_coding	97780	23.8	Tentative 1 significant peptide	0.74
571	1.5e-53	Tb427tmp.01.7080	| organism=Trypanosoma_brucei_Lister_strain_427 | product=U5 small nuclear ribonucleoprotein component, putative | location=Tb427_11_01_v4:4039040-4041964(-) | length=974 | sequence_SO=chromosome | SO=protein_coding	105419	20.6		0.54
568	2.9e-53	Tb427.02.5850	| organism=Trypanosoma_brucei_Lister_strain_427 | product=small nuclear ribonucleoprotein SmD2 (Sm-D2) | location=Tb427_02_v4:1059149-1059484(+) | length=111 | sequence_SO=chromosome | SO=protein_coding	12481	77.6		12.53
555	7.1e-52	Tb427.06.2700	| organism=Trypanosoma_brucei_Lister_strain_427 | product=small nuclear ribonucleoprotein Sm-E (Sm-E) | location=Tb427_06_v4:811475-811735(+) | length=86 | sequence_SO=chromosome | SO=protein_coding	9649	71.8		11.13
545	6e-51	Tb427.10.11950	| organism=Trypanosoma_brucei_Lister_strain_427 | product=hypothetical protein, conserved | location=Tb427_10_v5:2912702-2913310(+) | length=202 | sequence_SO=chromosome | SO=protein_coding	22377	53.6		4.18
539	2.7e-50	Tb427.10.1100	| organism=Trypanosoma_brucei_Lister_strain_427 | product=60S ribosomal protein L9, putative | location=Tb427_10_v5:291778-292347(-) | length=189 | sequence_SO=chromosome | SO=protein_coding	21938	61.2		5.45
535	7.2e-50	Tb927.2.450	| organism=Trypanosoma_brucei_TREU927 | product=retrotransposon hot spot protein 4 (RHS4), putative | location=Tb927_02_v5.1:77151-79724(-) | length=857 | sequence_SO=chromosome | SO=protein_coding	97937	22.8	Tentative 1 significant peptide	0.59
531	1.5e-49	Tb927.2.820	| organism=Trypanosoma_brucei_TREU927 | product=retrotransposon hot spot protein (RHS, pseudogene), putative,retrotransposon hot spot protein 1 (RHS1), interrupted | location=Tb927_02_v5.1:140725-142308(-) | length=527 | sequence_SO=chromosome | SO=	60490	37.5		0.73
517	3.6e-48	Tb927.8.3530	| organism=Trypanosoma_brucei_TREU927 | product=glycerol-3-phosphate dehydrogenase [NAD ], glycosomal | location=Tb927_08_v5.1:1057304-1058368(-) | length=354 | sequence_SO=chromosome | SO=protein_coding	37781	20.4		1.15
505	6.4e-47	Tb427tmp.01.6600	| organism=Trypanosoma_brucei_Lister_strain_427 | product=pumilio/PUF RNA binding protein 7, putative (PUF7) | location=Tb427_11_01_v4:3921323-3923437(-) | length=704 | sequence_SO=chromosome | SO=protein_coding	78668	37.6		1.09
491	1.5e-45	Tb427tmp.01.5720	| organism=Trypanosoma_brucei_Lister_strain_427 | product=ribosomal protein L18, putative | location=Tb427_11_01_v4:3686533-3687072(+) | length=179 | sequence_SO=chromosome | SO=protein_coding	20965	51.9		2.22
489	2.8e-45	Tb427tmp.160.3670	| organism=Trypanosoma_brucei_Lister_strain_427 | product=ribosomal protein S6, putative (NHP2) | location=Tb427_09_v4:862654-863034(+) | length=126 | sequence_SO=chromosome | SO=protein_coding	13563	59.2		2.31
487	3.7e-45	Tb427.03.4880	| organism=Trypanosoma_brucei_Lister_strain_427 | product=hypothetical protein, conserved | location=Tb427_03_v4:1373302-1373850(-) | length=182 | sequence_SO=chromosome | SO=protein_coding	20815	57.1		9.52
469	2.9e-43	Tb427tmp.01.5740	| organism=Trypanosoma_brucei_Lister_strain_427 | product=hypothetical protein, conserved | location=Tb427_11_01_v4:3689977-3690621(+) | length=214 | sequence_SO=chromosome | SO=protein_coding	24508	43.5		4.32
465	5.8e-43	Tb427.07.1730	| organism=Trypanosoma_brucei_Lister_strain_427 | product=60S ribosomal protein L7, putative | location=Tb427_07_v4:429577-430305(+) | length=242 | sequence_SO=chromosome | SO=protein_coding	27696	49.6		3.4
463	1.1e-42	Tb427.05.2910	| organism=Trypanosoma_brucei_Lister_strain_427 | product=hypothetical protein, conserved | location=Tb427_05_v4:923881-924420(+) | length=179 | sequence_SO=chromosome | SO=protein_coding	19936	34.2		1.78
455	6.2e-42	Tb427tmp.02.5450	| organism=Trypanosoma_brucei_Lister_strain_427 | product=glucose-regulated protein 78, putative | location=Tb427_11_01_v4:2094341-2096302(-) | length=653 | sequence_SO=chromosome | SO=protein_coding	71403	37.4		0.79
451	1.5e-41	Tb427.10.6400	| organism=Trypanosoma_brucei_Lister_strain_427 | product=chaperonin HSP60, mitochondrial precursor (HSP60) | location=Tb427_10_v5:1617813-1619501(-) | length=562 | sequence_SO=chromosome | SO=protein_coding	59466	27.7		0.74
450	2.3e-41	Tb427.10.14600	| organism=Trypanosoma_brucei_Lister_strain_427 | product=40S ribosomal protein S2, putative (RPS2) | location=Tb427_10_v5:3575923-3576723(-) | length=266 | sequence_SO=chromosome | SO=protein_coding	28624	45.3		3.2
449	2.4e-41	Tb427.10.14790	| organism=Trypanosoma_brucei_Lister_strain_427 | product=aminopeptidase, putative | location=Tb427_10_v5:3607131-3608279(-) | length=382 | sequence_SO=chromosome | SO=protein_coding	42649	44.1		1.9
447	4.1e-41	Tb05.5K5.70	| organism=Trypanosoma_brucei_TREU927 | product=nucleolar RNA helicase II, putative,nucleolar RNA helicase Gu, putative,BAC from homologous region on chr5 | location=5K5_v5.1:12121-14019(-) | length=632 | sequence_SO=contig | SO=protein_coding	68743	36.5		1.19
445	5.7e-41	Tb427.06.740	| organism=Trypanosoma_brucei_Lister_strain_427 | product=ATP-dependent DEAH-box RNA helicase, putative | location=Tb427_06_v4:303713-307468(-) | length=1251 | sequence_SO=chromosome | SO=protein_coding	139087	19.9		0.52
442	1.3e-40	Tb427tmp.160.3820	| organism=Trypanosoma_brucei_Lister_strain_427 | product=nucleolar RNA binding protein, putative | location=Tb427_09_v4:879327-880841(+) | length=504 | sequence_SO=chromosome | SO=protein_coding	55412	26.8		0.69
438	2.9e-40	Tb11.0290	| organism=Trypanosoma_brucei_TREU927 | product=40S ribosomal protein S14, putative,chrXI additional, unordered contigs (RPS14) | location=tryp_XI-1036e06.p1k:1755-2189(+) | length=144 | sequence_SO=contig | SO=protein_coding	15503	43.3		9.56
434	8.4e-40	Tb427.10.4950	| organism=Trypanosoma_brucei_Lister_strain_427 | product=small nuclear ribonucleoprotein, putative | location=Tb427_10_v5:1230639-1231034(-) | length=131 | sequence_SO=chromosome | SO=protein_coding	14732	60.5		34.86
428	3.1e-39	Tb427.10.14550	| organism=Trypanosoma_brucei_Lister_strain_427 | product=ATP-dependent DEAD/H RNA helicase, putative | location=Tb427_10_v5:3565740-3567724(-) | length=659 | sequence_SO=chromosome | SO=protein_coding	71204	28.3		1.26
420	2.2e-38	Tb427tmp.160.2490	| organism=Trypanosoma_brucei_Lister_strain_427 | product=ribosomal protein S7, putative | location=Tb427_09_v4:714484-715092(+) | length=202 | sequence_SO=chromosome | SO=protein_coding	23826	55.4		4.57
406	5.7e-37	Tb427.02.4710	| organism=Trypanosoma_brucei_Lister_strain_427 | product=RNA-binding protein, putative (TRRM1) | location=Tb427_02_v4:834451-835776(-) | length=441 | sequence_SO=chromosome | SO=protein_coding	49952	35.9		0.64
404	7.6e-37	Tb427tmp.160.4450	| organism=Trypanosoma_brucei_Lister_strain_427 | product=40S ribosomal protein S3, putative (RPS3) | location=Tb427_09_v4:957970-958770(+) | length=266 | sequence_SO=chromosome | SO=protein_coding	30361	38.4		2.38
404	8.8e-37	Tb427.02.280	| organism=Trypanosoma_brucei_Lister_strain_427 | product=retrotransposon hot spot (RHS) protein, putative | location=Tb427_02_v4:35784-38153(-) | length=789 | sequence_SO=chromosome | SO=protein_coding	90247	18.6		0.51
402	1.3e-36	Tb427tmp.46.0009	| organism=Trypanosoma_brucei_Lister_strain_427 | product=hypothetical protein, conserved (ZC3H41) | location=Tb427_11_01_v4:554425-555978(+) | length=517 | sequence_SO=chromosome | SO=protein_coding	58424	20.9		0.64
401	1.7e-36	Tb427.03.2600	| organism=Trypanosoma_brucei_Lister_strain_427 | product=ATP-dependent DEAD/H RNA helicase, putative | location=Tb427_03_v4:653305-659817(-) | length=2170 | sequence_SO=chromosome | SO=protein_coding	244864	16.2		0.27
400	2.1e-36	Tb427.05.990	| organism=Trypanosoma_brucei_Lister_strain_427 | product=hypothetical protein, conserved | location=Tb427_05_v4:326708-327298(+) | length=196 | sequence_SO=chromosome | SO=protein_coding	21505	69.1		4.54
393	1.1e-35	Tb427tmp.160.4240	| organism=Trypanosoma_brucei_Lister_strain_427 | product=nucleosome assembly protein-like protein | location=Tb427_09_v4:935151-936419(+) | length=422 | sequence_SO=chromosome | SO=protein_coding	47586	35.4		1.6
388	3.5e-35	Tb427.10.3790	| organism=Trypanosoma_brucei_Lister_strain_427 | product=hypothetical protein, conserved | location=Tb427_10_v5:986315-998020(-) | length=3901 | sequence_SO=chromosome | SO=protein_coding	432305	11.7		0.12
386	5e-35	Tb927.1.710	| organism=Trypanosoma_brucei_TREU927 | product=phosphoglycerate kinase (PGKB) | location=Tb927_01_v5.1:234158-235420(-) | length=420 | sequence_SO=chromosome | SO=protein_coding	45218	32.8		0.44
385	5.8e-35	Tb427.08.1510	| organism=Trypanosoma_brucei_Lister_strain_427 | product=ATP-dependent DEAD/H RNA helicase, putative | location=Tb427_08_v4:490921-493951(+) | length=569 | sequence_SO=chromosome | SO=protein_coding	62401	19		0.49
378	3e-34	Tb427.10.2240	| organism=Trypanosoma_brucei_Lister_strain_427 | product=hypothetical protein, conserved | location=Tb427_10_v5:578464-580230(+) | length=588 | sequence_SO=chromosome | SO=protein_coding	66436	42.2		0.98
377	3.7e-34	Tb427tmp.211.0620	| organism=Trypanosoma_brucei_Lister_strain_427 | product=actin A | location=Tb427_09_v4:1375341-1376471(-) | length=376 | sequence_SO=chromosome | SO=protein_coding	41869	34.2		1.96
371	1.5e-33	Tb427.07.1040	| organism=Trypanosoma_brucei_Lister_strain_427 | product=40S ribosomal protein S16, putative | location=Tb427_07_v4:268697-269146(+) | length=149 | sequence_SO=chromosome | SO=protein_coding	16987	53.7		5.82
366	4.8e-33	Tb427tmp.01.3675	| organism=Trypanosoma_brucei_Lister_strain_427 | product=40S ribosomal protein S17, putative | location=Tb427_11_01_v4:3106021-3106449(+) | length=142 | sequence_SO=chromosome | SO=protein_coding	16212	42.7		4.81
365	6.1e-33	Tb427tmp.02.1000	| organism=Trypanosoma_brucei_Lister_strain_427 | product=hypothetical protein, conserved | location=Tb427_11_01_v4:1019322-1021874(+) | length=850 | sequence_SO=chromosome | SO=protein_coding	91873	6.5	Tentative 1 significant peptide	0.14
364	8.1e-33	Tb427.03.3310	| organism=Trypanosoma_brucei_Lister_strain_427 | product=60S ribosomal protein L13, putative | location=Tb427_03_v4:851792-852448(-) | length=218 | sequence_SO=chromosome | SO=protein_coding	25412	35.1		1.24
362	1.3e-32	Tb427.01.190	| organism=Trypanosoma_brucei_Lister_strain_427 | product=retrotransposon hot spot protein (RHS, pseudogene), putative | location=Tb427_01_v4:75427-77919(-) | length=830 | sequence_SO=chromosome | SO=protein_coding	94963	23.7		0.42
361	1.8e-32	Tb427tmp.02.2310	| organism=Trypanosoma_brucei_Lister_strain_427 | product=prostaglandin f synthase | location=Tb427_11_01_v4:1333245-1334075(+) | length=276 | sequence_SO=chromosome | SO=protein_coding	30973	24.5		0.49
358	3e-32	Tb427.10.560	| organism=Trypanosoma_brucei_Lister_strain_427 | product=40S ribosomal proteins S11, putative | location=Tb427_10_v5:147119-147643(+) | length=174 | sequence_SO=chromosome | SO=protein_coding	20075	43.3		2.39
351	1.6e-31	Tb427tmp.211.2850	| organism=Trypanosoma_brucei_Lister_strain_427 | product=cyclophilin type peptidyl-prolyl cis-trans isomerase, putative (PPIase) | location=Tb427_09_v4:1775084-1775635(+) | length=183 | sequence_SO=chromosome | SO=protein_coding	20282	49.4		1.24
350	1.9e-31	Tb427.07.2170	| organism=Trypanosoma_brucei_Lister_strain_427 | product=hypothetical protein, conserved | location=Tb427_07_v4:560343-564788(-) | length=1481 | sequence_SO=chromosome | SO=protein_coding	168625	17.7		0.22
343	1.1e-30	Tb427.10.6050	| organism=Trypanosoma_brucei_Lister_strain_427 | product=clathrin heavy chain (CHC) | location=Tb427_10_v5:1521716-1526827(-) | length=1703 | sequence_SO=chromosome | SO=protein_coding	190505	11.4		0.27
342	1.2e-30	Tb427tmp.02.3120	| organism=Trypanosoma_brucei_Lister_strain_427 | product=malic enzyme, putative | location=Tb427_11_01_v4:1523285-1524979(+) | length=564 | sequence_SO=chromosome | SO=protein_coding	61450	17		0.6
341	1.6e-30	Tb427tmp.01.5535	| organism=Trypanosoma_brucei_Lister_strain_427 | product=U6 snRNA-associated Sm-like protein LSm4p (TbLSm4) | location=Tb427_11_01_v4:3644918-3645301(+) | length=127 | sequence_SO=chromosome | SO=protein_coding	14147	61.4		3.22
338	2.9e-30	Tb427.07.3120	| organism=Trypanosoma_brucei_Lister_strain_427 | product=small nuclear ribonucleoprotein SmD1 (Sm-D1) | location=Tb427_07_v4:793025-793345(+) | length=106 | sequence_SO=chromosome | SO=protein_coding	11706	45.1		1.83
338	3.3e-30	Tb427.04.1100	| organism=Trypanosoma_brucei_Lister_strain_427 | product=ribosomal protein L21E (60S), putative | location=Tb427_04_v4:293313-293792(-) | length=159 | sequence_SO=chromosome | SO=protein_coding	18013	47.6		1.48
332	1.4e-29	Tb427.08.1330	| organism=Trypanosoma_brucei_Lister_strain_427 | product=60S ribosomal protein L7a, putative | location=Tb427_08_v4:428299-429129(-) | length=276 | sequence_SO=chromosome | SO=protein_coding	30860	38.1		1.54
330	1.9e-29	Tb427.03.1590	| organism=Trypanosoma_brucei_Lister_strain_427 | product=hypothetical protein, conserved | location=Tb427_03_v4:415905-417911(-) | length=668 | sequence_SO=chromosome | SO=protein_coding	72705	18		0.49
330	2.2e-29	Tb927.9.3480	| organism=Trypanosoma_brucei_TREU927 | product=U5Cwc21 small nuclear ribonucleoprotein (TbCWC21) | location=Tb927_09_v5.1:714157-714708(+) | length=183 | sequence_SO=chromosome | SO=protein_coding	20487	63.9		5.01
327	4.2e-29	Tb427.05.4030	| organism=Trypanosoma_brucei_Lister_strain_427 | product=U6 snRNA-associated Sm-like protein LSm7p (TbLSm7) | location=Tb427_05_v4:1243842-1244120(-) | length=92 | sequence_SO=chromosome | SO=protein_coding	10207	75.4		3.84
326	5.5e-29	Tb427tmp.211.2630	| organism=Trypanosoma_brucei_Lister_strain_427 | product=60S ribosomal protein L23, putative | location=Tb427_09_v4:1738521-1738940(+) | length=139 | sequence_SO=chromosome | SO=protein_coding	14953	62.5		7.77
326	5.6e-29	Tb927.1.180	| organism=Trypanosoma_brucei_TREU927 | product=retrotransposon hot spot protein 1 (RHS1), putative | location=Tb927_01_v5.1:69904-72405(-) | length=833 | sequence_SO=chromosome | SO=protein_coding	94430	16.1		0.42
325	6.2e-29	Tb427.04.3550	| organism=Trypanosoma_brucei_Lister_strain_427 | product=60S ribosomal protein L13a, putative | location=Tb427_04_v4:912253-913282(-) | length=341 | sequence_SO=chromosome | SO=protein_coding	39091	32.6		0.88
324	7.8e-29	Tb427.01.3180	| organism=Trypanosoma_brucei_Lister_strain_427 | product=40S ribosomal protein S11, putative | location=Tb427_01_v4:689129-689653(+) | length=174 | sequence_SO=chromosome | SO=protein_coding	20047	43.3	Tentative 1 significant peptide	2.39
323	1e-28	Tb927.2.1120	| organism=Trypanosoma_brucei_TREU927 | product=retrotransposon hot spot protein (RHS, pseudogene), putative,retrotransposon hot spot protein 4 (RHS4), point mutation | location=Tb927_02_v5.1:190725-192860(-) | length=711 | sequence_SO=chromosome |	80916	17.3		0.43
319	2.3e-28	Tb427tmp.02.4150	| organism=Trypanosoma_brucei_Lister_strain_427 | product=pyruvate phosphate dikinase (PPDK) | location=Tb427_11_01_v4:1744754-1747495(-) | length=913 | sequence_SO=chromosome | SO=protein_coding	100340	24.2		0.51
319	2.9e-28	Tb427tmp.02.0620	| organism=Trypanosoma_brucei_Lister_strain_427 | product=nucleolar GTP-binding protein 1 (NOG1) | location=Tb427_11_01_v4:868259-870226(-) | length=655 | sequence_SO=chromosome | SO=protein_coding	74731	36.5		0.56
313	1.1e-27	Tb427tmp.01.7800	| organism=Trypanosoma_brucei_Lister_strain_427 | product=nucleoside diphosphate kinase (NDPK) | location=Tb427_11_01_v4:4213861-4214322(-) | length=153 | sequence_SO=chromosome | SO=protein_coding	16847	36.6		1.63
312	1.3e-27	Tb427.03.3480	| organism=Trypanosoma_brucei_Lister_strain_427 | product=U2 small nuclear ribonucleoprotein B, putative (RBP36 U2SNRNPB) | location=Tb427_03_v4:984636-984989(+) | length=117 | sequence_SO=chromosome | SO=protein_coding	13618	47.7		9.78
306	5e-27	Tb427.03.3490	| organism=Trypanosoma_brucei_Lister_strain_427 | product=high mobility group protein, putative (TDP1) | location=Tb427_03_v4:986602-987417(+) | length=271 | sequence_SO=chromosome | SO=protein_coding	30847	43.9		1.54
300	2e-26	Tb427tmp.211.1695	| organism=Trypanosoma_brucei_Lister_strain_427 | product=small nuclear ribonucleoprotein Sm-F (Sm-F) | location=Tb427_09_v4:1560585-1560812(-) | length=75 | sequence_SO=chromosome | SO=protein_coding	8356	88.2		3.22
297	4.5e-26	Tb927.1.700	| organism=Trypanosoma_brucei_TREU927 | product=phosphoglycerate kinase (PGKC) | location=Tb927_01_v5.1:231788-233110(-) | length=440 | sequence_SO=chromosome | SO=protein_coding	47216	20.7	Tentative 1 significant peptide	0.19
295	6.1e-26	Tb427.10.10850	| organism=Trypanosoma_brucei_Lister_strain_427 | product=argonaute-like protein (AGO1) | location=Tb427_10_v5:2636034-2638745(-) | length=903 | sequence_SO=chromosome | SO=protein_coding	99022	28.5		0.34
295	7.2e-26	Tb427.08.2090	| organism=Trypanosoma_brucei_Lister_strain_427 | product=cyclophilin type peptidyl-prolyl cis-trans isomerase, putative (PPIase) | location=Tb427_08_v4:657875-658459(+) | length=194 | sequence_SO=chromosome | SO=protein_coding	21654	44.2		1.13
288	2.9e-25	Tb427.02.560	| organism=Trypanosoma_brucei_Lister_strain_427 | product=retrotransposon hot spot (RHS) protein, putative | location=Tb427_02_v4:108759-111296(-) | length=845 | sequence_SO=chromosome | SO=protein_coding	95966	21.7		0.35
287	4.1e-25	Tb427.05.3800	| organism=Trypanosoma_brucei_Lister_strain_427 | product=glutamine hydrolysing (not ammonia-dependent) carbomoyl phosphate synthase, putative | location=Tb427_05_v4:1182409-1187910(+) | length=1833 | sequence_SO=chromosome | SO=protein_coding	203997	17.7		0.18
283	9.3e-25	Tb427.08.4820	| organism=Trypanosoma_brucei_Lister_strain_427 | product=eukaryotic translation initation factor 4 gamma, putative | location=Tb427_08_v4:1422715-1424583(-) | length=622 | sequence_SO=chromosome | SO=protein_coding	69343	17.9		0.35
283	1.1e-24	Tb427tmp.01.2560	| organism=Trypanosoma_brucei_Lister_strain_427 | product=40S ribosomal protein SA, putative | location=Tb427_11_01_v4:2830127-2830861(+) | length=244 | sequence_SO=chromosome | SO=protein_coding	27592	42.7		1.44
281	1.8e-24	Tb427.06.4280	| organism=Trypanosoma_brucei_Lister_strain_427 | product=glyceraldehyde 3-phosphate dehydrogenase, glycosomal (GAPDH) | location=Tb427_06_v4:1219040-1220119(-) | length=359 | sequence_SO=chromosome | SO=protein_coding	39023	33.5		1.87
280	2.2e-24	Tb11.v5.0624	| organism=Trypanosoma_brucei_TREU927 | product=retrotransposon hot spot protein (PHS), putative | location=Tb927_11_bin_v5.1:3001423-3003057(-) | length=544 | sequence_SO=random_sequence | SO=protein_coding	62454	19.6		0.49
278	3e-24	Tb427.07.5180	| organism=Trypanosoma_brucei_Lister_strain_427 | product=60S ribosomal protein L23a, putative | location=Tb427_07_v4:1364677-1365339(+) | length=220 | sequence_SO=chromosome | SO=protein_coding	24667	43.3		1.72
278	3e-24	Tb427.03.2470	| organism=Trypanosoma_brucei_Lister_strain_427 | product=pumilio RNA binding protein, putative (PUF8) | location=Tb427_03_v4:620291-622105(+) | length=604 | sequence_SO=chromosome | SO=protein_coding	68966	21.2		0.43
275	7e-24	Tb427.10.5360	| organism=Trypanosoma_brucei_Lister_strain_427 | product=40S ribosomal protein S10, putative | location=Tb427_10_v5:1348582-1349100(+) | length=172 | sequence_SO=chromosome | SO=protein_coding	19274	38.2		2.56
274	8.2e-24	Tb427.10.2370	| organism=Trypanosoma_brucei_Lister_strain_427 | product=RNA-binding protein, putative (LA) | location=Tb427_10_v5:607510-608517(+) | length=335 | sequence_SO=chromosome | SO=protein_coding	37648	35.4		0.73
274	8.4e-24	Tb427.02.830	| organism=Trypanosoma_brucei_Lister_strain_427 | product=retrotransposon hot spot protein (RHS, pseudogene), putative | location=Tb427_02_v4:143373-144803(-) | length=476 | sequence_SO=chromosome | SO=protein_coding	54084	37.4		0.71
273	1.1e-23	Tb427.05.840	| organism=Trypanosoma_brucei_Lister_strain_427 | product=hypothetical protein, conserved | location=Tb427_05_v4:288101-291082(+) | length=993 | sequence_SO=chromosome | SO=protein_coding	111374	21.6		0.35
273	1.1e-23	Tb427tmp.160.4560	| organism=Trypanosoma_brucei_Lister_strain_427 | product=arginine kinase (AK) | location=Tb427_09_v4:976819-978033(+) | length=404 | sequence_SO=chromosome | SO=protein_coding	44669	39.2		0.74
271	1.7e-23	Tb427tmp.01.1920	| organism=Trypanosoma_brucei_Lister_strain_427 | product=60S ribosomal protein L22, putative | location=Tb427_11_01_v4:2667624-2668016(+) | length=130 | sequence_SO=chromosome | SO=protein_coding	15257	20.9		3.98
270	2.1e-23	Tb927.10.10850	| organism=Trypanosoma_brucei_TREU927 | product=argonaute-like protein (AGO1) | location=Tb927_10_v5.1:2634956-2637667(-) | length=903 | sequence_SO=chromosome | SO=protein_coding	99122	26.9	Tentative 1 significant peptide	0.34
269	2.5e-23	Tb927.10.15410	| organism=Trypanosoma_brucei_TREU927 | product=glycosomal malate dehydrogenase (gMDH) | location=Tb927_10_v5.1:3786037-3787008(+) | length=323 | sequence_SO=chromosome | SO=protein_coding	33689	21.6		1.65
263	1.1e-22	Tb427tmp.01.7010	| organism=Trypanosoma_brucei_Lister_strain_427 | product=hypothetical protein, conserved (TbKap123) | location=Tb427_11_01_v4:4015119-4018337(-) | length=1072 | sequence_SO=chromosome | SO=protein_coding	117831	16.8		0.37
258	3.6e-22	Tb427.10.13720	| organism=Trypanosoma_brucei_Lister_strain_427 | product=RNA-binding protein, putative (RBP29) | location=Tb427_10_v5:3352460-3353593(-) | length=377 | sequence_SO=chromosome | SO=protein_coding	40636	18.1		1.04
252	1.3e-21	Tb427.10.7330	| organism=Trypanosoma_brucei_Lister_strain_427 | product=40S ribosomal protein S24E, putative | location=Tb427_10_v5:1850971-1851384(-) | length=137 | sequence_SO=chromosome | SO=protein_coding	15674	9.1	Tentative 1 significant peptide	0.3
249	2.3e-21	Tb927.2.1210	| organism=Trypanosoma_brucei_TREU927 | product=retrotransposon hot spot protein 4 (RHS4), putative | location=Tb927_02_v5.1:219959-222484(-) | length=841 | sequence_SO=chromosome | SO=protein_coding	95139	13.1	Tentative 1 significant peptide	0.3
249	2.6e-21	Tb427.04.1860	| organism=Trypanosoma_brucei_Lister_strain_427 | product=ribosomal protein S19, putative | location=Tb427_04_v4:465415-465918(-) | length=167 | sequence_SO=chromosome | SO=protein_coding	18834	30.4		0.91
248	3.5e-21	Tb927.11.6740	| organism=Trypanosoma_brucei_TREU927 | product=pumilio/PUF RNA binding protein 10, putative | location=Tb927_11_v5.1:1903587-1905638(-) | length=683 | sequence_SO=chromosome | SO=protein_coding	75120	15.7		0.25
245	7.1e-21	Tb427.07.270	| organism=Trypanosoma_brucei_Lister_strain_427 | product=ribosome biogenesis protein, putative | location=Tb427_07_v4:48201-49517(+) | length=438 | sequence_SO=chromosome | SO=protein_coding	49532	31.8		0.79
244	8.8e-21	Tb427.07.2800	| organism=Trypanosoma_brucei_Lister_strain_427 | product=hypothetical protein, conserved | location=Tb427_07_v4:726771-728063(+) | length=430 | sequence_SO=chromosome | SO=protein_coding	47818	28.1		0.83
243	1.1e-20	Tb427.08.5090	| organism=Trypanosoma_brucei_Lister_strain_427 | product=DNA-directed RNA polymerase I largest subunit (RPA190) | location=Tb427_08_v4:1503114-1508459(+) | length=1781 | sequence_SO=chromosome | SO=protein_coding	195924	15.2		0.26
234	8.4e-20	Tb427tmp.01.5915	| organism=Trypanosoma_brucei_Lister_strain_427 | product=small nuclear ribonucleoprotein Sm-G (Sm-G) | location=Tb427_11_01_v4:3747831-3748079(+) | length=82 | sequence_SO=chromosome | SO=protein_coding	8917	88.8		5.07
232	1.3e-19	Tb10.v4.0053	| organism=Trypanosoma_brucei_TREU927 | product=hypothetical protein,chrX additional, unordered contigs | location=tryp_X-106b08.p1c:1-12357(-) | length=4119 | sequence_SO=contig | SO=protein_coding	483513	1.8		0.04
231	1.5e-19	Tb427.10.13180	| organism=Trypanosoma_brucei_Lister_strain_427 | product=hypothetical protein, conserved | location=Tb427_10_v5:3205294-3209004(-) | length=1236 | sequence_SO=chromosome | SO=protein_coding	136619	27.1		0.35
230	2.3e-19	Tb927.7.4390	| organism=Trypanosoma_brucei_TREU927 | product=threonine synthase, putative | location=Tb927_07_v5.1:1163839-1165866(-) | length=675 | sequence_SO=chromosome | SO=protein_coding	73827	19.5		0.4
228	3.4e-19	Tb11.v5.0713	| organism=Trypanosoma_brucei_TREU927 | product=retrotransposon hot spot (RHS) protein, putative | location=Tb927_11_bin_v5.1:3629729-3631795(+) | length=688 | sequence_SO=random_sequence | SO=protein_coding	78294	20.2		0.45
227	3.8e-19	Tb427.03.3130	| organism=Trypanosoma_brucei_Lister_strain_427 | product=hypothetical protein, conserved | location=Tb427_03_v4:804141-809069(-) | length=1642 | sequence_SO=chromosome | SO=protein_coding	177874	13.1		0.15
227	3.9e-19	Tb427tmp.01.3170	| organism=Trypanosoma_brucei_Lister_strain_427 | product=guanine nucleotide-binding protein beta subunit- like protein (TRACK) | location=Tb427_11_01_v4:2979223-2980179(+) | length=318 | sequence_SO=chromosome | SO=protein_coding	34668	33		1.04
222	1.2e-18	Tb427.10.4270	| organism=Trypanosoma_brucei_Lister_strain_427 | product=coatomer zeta subunit, putative (zeta-CoP) | location=Tb427_10_v5:1115619-1116170(+) | length=183 | sequence_SO=chromosome | SO=protein_coding	20528	24.6		2.3
221	1.5e-18	Tb427tmp.01.5910	| organism=Trypanosoma_brucei_Lister_strain_427 | product=dynein intermediate chain IC70, putative | location=Tb427_11_01_v4:3745162-3746970(+) | length=602 | sequence_SO=chromosome | SO=protein_coding	68074	11.1		0.28
221	1.6e-18	Tb427.10.10700	| organism=Trypanosoma_brucei_Lister_strain_427 | product=splicing factor Prp31 | location=Tb427_10_v5:2601561-2602628(-) | length=355 | sequence_SO=chromosome | SO=protein_coding	39644	13		0.68
221	1.7e-18	Tb427.02.1140	| organism=Trypanosoma_brucei_Lister_strain_427 | product=retrotransposon hot spot protein (RHS, pseudogene), putative | location=Tb427_02_v4:197253-198665(-) | length=470 | sequence_SO=chromosome | SO=protein_coding	52161	22.6		0.37
219	2.7e-18	N19B2.135	| organism=Trypanosoma_brucei_Lister_strain_427 | product=retrotransposon hot spot protein, RHS4 (RHS4) | location=TPN19B2:93839-96376(+) | length=845 | sequence_SO=contig | SO=protein_coding	96347	15.5		0.29
214	8e-18	Tb427.10.12710	| organism=Trypanosoma_brucei_Lister_strain_427 | product=heat shock protein, putative | location=Tb427_10_v5:3086210-3088645(-) | length=811 | sequence_SO=chromosome | SO=protein_coding	90761	19.6		0.32
213	9.2e-18	Tb927.2.1140	| organism=Trypanosoma_brucei_TREU927 | product=retrotransposon hot spot protein (RHS, pseudogene), putative,retrotransposon hot spot protein 3 (RHS3), interrupted | location=Tb927_02_v5.1:197595-198614(-) | length=340 | sequence_SO=chromosome | SO=	37896	16.8	Tentative 1 significant peptide	0.39
213	1.1e-17	Tb427.10.8190	| organism=Trypanosoma_brucei_Lister_strain_427 | product=T-complex protein 1, theta subunit, putative (TCP-1-theta) | location=Tb427_10_v5:2036900-2038513(-) | length=537 | sequence_SO=chromosome | SO=protein_coding	58059	23.3		0.33
212	1.2e-17	Tb427tmp.01.7960	| organism=Trypanosoma_brucei_Lister_strain_427 | product=60S ribosomal protein L2, putative | location=Tb427_11_01_v4:4262221-4263003(-) | length=260 | sequence_SO=chromosome | SO=protein_coding	28320	57.9		0.79
209	2.4e-17	Tb427.08.6150	| organism=Trypanosoma_brucei_Lister_strain_427 | product=40S ribosomal protein S8, putative | location=Tb427_08_v4:1796081-1796743(+) | length=220 | sequence_SO=chromosome | SO=protein_coding	25004	25.1		1.68
208	2.9e-17	Tb427.10.6260	| organism=Trypanosoma_brucei_Lister_strain_427 | product=ATP-dependent DEAD/H RNA helicase, putative | location=Tb427_10_v5:1588209-1590023(-) | length=604 | sequence_SO=chromosome | SO=protein_coding	68644	30.9		0.53
208	3e-17	Tb927.11.11230	| organism=Trypanosoma_brucei_TREU927 | product=60S ribosomal protein L14, putative | location=Tb927_11_v5.1:3009681-3010250(+) | length=189 | sequence_SO=chromosome | SO=protein_coding	21456	33.8		1.15
204	8e-17	Tb427.06.4370	| organism=Trypanosoma_brucei_Lister_strain_427 | product=eukaryotic translation initiation factor 3 subunit 7-like protein | location=Tb427_06_v4:1230334-1231944(-) | length=536 | sequence_SO=chromosome | SO=protein_coding	61318	11.8		0.14
203	1e-16	Tb427tmp.02.0490	| organism=Trypanosoma_brucei_Lister_strain_427 | product=RNA-editing complex protein (KREPB4) | location=Tb427_11_01_v4:846014-847258(-) | length=414 | sequence_SO=chromosome | SO=protein_coding	46419	14.2	Tentative 1 significant peptide	0.09
203	1.1e-16	Tb427.05.2140	| organism=Trypanosoma_brucei_Lister_strain_427 | product=regulator of nonsense transcripts 1, putative | location=Tb427_05_v4:675413-677941(-) | length=842 | sequence_SO=chromosome | SO=protein_coding	93280	12.9		0.25
202	1.3e-16	Tb927.10.1720	| organism=Trypanosoma_brucei_TREU927 | product=ATP-dependent DEAD/H RNA helicase, putative | location=Tb927_10_v5.1:459574-461364(+) | length=596 | sequence_SO=chromosome | SO=protein_coding	66378	19.2		0.28
201	1.6e-16	Tb427.08.2000	| organism=Trypanosoma_brucei_Lister_strain_427 | product=cyclophilin, putative (NCP1) | location=Tb427_08_v4:635337-636242(+) | length=301 | sequence_SO=chromosome | SO=protein_coding	32859	32.8		1.12
200	1.9e-16	Tb427tmp.03.0450	| organism=Trypanosoma_brucei_Lister_strain_427 | product=RNA polymerase I second largest subunit (RPA134) | location=Tb427_11_01_v4:154450-159240(-) | length=1596 | sequence_SO=chromosome | SO=protein_coding	179373	17.2		0.18
200	2.3e-16	Tb427tmp.160.1560	| organism=Trypanosoma_brucei_Lister_strain_427 | product=hypothetical protein, conserved | location=Tb427_09_v4:603612-611507(-) | length=2631 | sequence_SO=chromosome | SO=protein_coding	287364	10.2		0.11
196	4.8e-16	Tb427tmp.02.0110	| organism=Trypanosoma_brucei_Lister_strain_427 | product=hypothetical protein, conserved | location=Tb427_11_01_v4:718542-722420(-) | length=1292 | sequence_SO=chromosome | SO=protein_coding	145418	20.9		0.15
196	5e-16	Tb427.01.1370	| organism=Trypanosoma_brucei_Lister_strain_427 | product=rRNA biogenesis protein, putative | location=Tb427_01_v4:350193-352232(+) | length=679 | sequence_SO=chromosome | SO=protein_coding	75036	13.6		0.32
194	8.9e-16	Tb11.v5.0246	| organism=Trypanosoma_brucei_TREU927 | product=eukaryotic translation initiation factor 6, putative | location=Tb927_11_bin_v5.1:502169-502915(-) | length=248 | sequence_SO=random_sequence | SO=protein_coding	26909	27		0.84
193	1.1e-15	Tb427.04.2040	| organism=Trypanosoma_brucei_Lister_strain_427 | product=hypothetical protein, conserved (ALBA3) | location=Tb427_04_v4:513069-513641(-) | length=190 | sequence_SO=chromosome | SO=protein_coding	20796	25.4		0.81
192	1.1e-15	Tb427tmp.02.1320	| organism=Trypanosoma_brucei_Lister_strain_427 | product=hypothetical protein, conserved | location=Tb427_11_01_v4:1101615-1102679(+) | length=354 | sequence_SO=chromosome | SO=protein_coding	38993	27.6		1.1
191	1.5e-15	Tb427tmp.211.4460	| organism=Trypanosoma_brucei_Lister_strain_427 | product=ADP-ribosylation factor, putative | location=Tb427_09_v4:2121314-2121862(-) | length=182 | sequence_SO=chromosome | SO=protein_coding	20639	33		1.69
191	1.6e-15	Tb427tmp.01.1350	| organism=Trypanosoma_brucei_Lister_strain_427 | product=S-adenosylhomocysteine hydrolase, putative | location=Tb427_11_01_v4:2557734-2559047(-) | length=437 | sequence_SO=chromosome | SO=protein_coding	48456	20.9		0.53
191	1.7e-15	Tb427.07.6090	| organism=Trypanosoma_brucei_Lister_strain_427 | product=hypothetical protein, conserved | location=Tb427_07_v4:1659856-1662144(-) | length=762 | sequence_SO=chromosome | SO=protein_coding	88138	21.3		0.33
189	2.7e-15	Tb427.10.14700	| organism=Trypanosoma_brucei_Lister_strain_427 | product=hypothetical protein, conserved | location=Tb427_10_v5:3591471-3592499(-) | length=342 | sequence_SO=chromosome | SO=protein_coding	37691	29.5		0.39
189	2.8e-15	Tb427.10.8430	| organism=Trypanosoma_brucei_Lister_strain_427 | product=40S ribosomal protein S12, putative | location=Tb427_10_v5:2092393-2092821(+) | length=142 | sequence_SO=chromosome | SO=protein_coding	16051	28.1		2.54
186	4.9e-15	Tb427.08.1110	| organism=Trypanosoma_brucei_Lister_strain_427 | product=40S ribosomal protein S9, putative | location=Tb427_08_v4:355743-356315(-) | length=190 | sequence_SO=chromosome | SO=protein_coding	22124	53.7		2.04
185	6.3e-15	Tb427tmp.211.3270	| organism=Trypanosoma_brucei_Lister_strain_427 | product=60S ribosomal subunit protein L31, putative | location=Tb427_09_v4:1857592-1858158(+) | length=188 | sequence_SO=chromosome | SO=protein_coding	21651	23.4		1.13
184	8.6e-15	Tb427.10.11230	| organism=Trypanosoma_brucei_Lister_strain_427 | product=hypothetical protein, conserved | location=Tb427_10_v5:2747059-2748030(-) | length=323 | sequence_SO=chromosome | SO=protein_coding	34655	20.6		1.3
179	2.8e-14	Tb427tmp.02.0270	| organism=Trypanosoma_brucei_Lister_strain_427 | product=Nucleoporin (TbNup59) | location=Tb427_11_01_v4:763570-765207(-) | length=545 | sequence_SO=chromosome | SO=protein_coding	58814	25.2		0.42
179	2.8e-14	Tb11.0920	| organism=Trypanosoma_brucei_TREU927 | product=variant surface glycoprotein (VSG, pseudogene), putative,chrXI additional, unordered contigs | location=tryp_XI-256a10.p1c:6599-8068(-) | length=489 | sequence_SO=contig | SO=protein_coding	52891	16.4	Tentative 1 significant peptide	0.17
179	2.9e-14	Tb427tmp.02.1070	| organism=Trypanosoma_brucei_Lister_strain_427 | product=aminopeptidase, putative | location=Tb427_11_01_v4:1037593-1040208(+) | length=871 | sequence_SO=chromosome | SO=protein_coding	97973	17.4		0.18
177	3.9e-14	Tb427.06.1870	| organism=Trypanosoma_brucei_Lister_strain_427 | product=eukaryotic translation initiation factor 4e, putative | location=Tb427_06_v4:622083-623366(-) | length=427 | sequence_SO=chromosome | SO=protein_coding	46513	14.2		0.31
177	4.2e-14	Tb427.10.3990	| organism=Trypanosoma_brucei_Lister_strain_427 | product=unspecified product (DHH1) | location=Tb427_10_v5:1056472-1057692(-) | length=406 | sequence_SO=chromosome | SO=protein_coding	46439	24.9		0.43
176	4.8e-14	Tb427.07.2340	| organism=Trypanosoma_brucei_Lister_strain_427 | product=40S ribosomal protein S15, putative | location=Tb427_07_v4:604725-605183(-) | length=152 | sequence_SO=chromosome | SO=protein_coding	17445	40.4		0.6
174	7.5e-14	Tb427tmp.160.5580	| organism=Trypanosoma_brucei_Lister_strain_427 | product=60S ribosomal protein L11, putative | location=Tb427_09_v4:1196670-1197254(-) | length=194 | sequence_SO=chromosome | SO=protein_coding	22355	39.9		1.5
173	1e-13	Tb427tmp.244.2590	| organism=Trypanosoma_brucei_Lister_strain_427 | product=60S ribosomal protein L32 | location=Tb427_09_v4:2347733-2348131(+) | length=132 | sequence_SO=chromosome | SO=protein_coding	15343	37.3		1.89
173	1.1e-13	Tb427.10.11390	| organism=Trypanosoma_brucei_Lister_strain_427 | product=60S ribosomal protein L6, putative | location=Tb427_10_v5:2777947-2778525(+) | length=192 | sequence_SO=chromosome | SO=protein_coding	21172	24.9		1.63
172	1.2e-13	Tb427.10.8200	| organism=Trypanosoma_brucei_Lister_strain_427 | product=hypothetical protein, conserved | location=Tb427_10_v5:2038852-2039661(-) | length=269 | sequence_SO=chromosome | SO=protein_coding	30819	23.9		0.49
171	1.5e-13	Tb427tmp.211.3510	| organism=Trypanosoma_brucei_Lister_strain_427 | product=ATP-dependent DEAD/H RNA helicase, putative | location=Tb427_09_v4:1909328-1911535(+) | length=735 | sequence_SO=chromosome | SO=protein_coding	82593	22.9		0.22
170	2e-13	Tb427tmp.02.2430	| organism=Trypanosoma_brucei_Lister_strain_427 | product=60S ribosomal protein L17, putative | location=Tb427_11_01_v4:1363354-1363854(+) | length=166 | sequence_SO=chromosome | SO=protein_coding	19093	47.8		1.35
165	5.9e-13	Tb427.10.3560	| organism=Trypanosoma_brucei_Lister_strain_427 | product=arginine N-methyltransferase, putative | location=Tb427_10_v5:922173-923342(+) | length=389 | sequence_SO=chromosome | SO=protein_coding	42136	19.8		0.34
164	8.8e-13	Tb427tmp.01.7095	| organism=Trypanosoma_brucei_Lister_strain_427 | product=hypothetical protein | location=Tb427_11_01_v4:4043476-4050358(-) | length=2292 | sequence_SO=chromosome | SO=protein_coding	269196	7.9		0.05
163	9.2e-13	Tb427.02.480	| organism=Trypanosoma_brucei_Lister_strain_427 | product=retrotransposon hot spot protein (RHS, pseudogene), putative | location=Tb427_02_v4:91642-94101(-) | length=819 | sequence_SO=chromosome | SO=protein_coding	94341	17.4	Tentative 1 significant peptide	0.3
163	9.2e-13	Tb427.10.12980	| organism=Trypanosoma_brucei_Lister_strain_427 | product=methyltransferase, putative | location=Tb427_10_v5:3153323-3155743(-) | length=806 | sequence_SO=chromosome | SO=protein_coding	88700	21		0.26
161	1.7e-12	Tb427.10.6630	| organism=Trypanosoma_brucei_Lister_strain_427 | product=ATP-dependent DEAD/H RNA helicase HEL64, putative (HEL64) | location=Tb427_10_v5:1678999-1680705(+) | length=568 | sequence_SO=chromosome | SO=protein_coding	64043	18		0.21
160	2.2e-12	Tb427tmp.02.4170	| organism=Trypanosoma_brucei_Lister_strain_427 | product=40S ribosomal protein S5, putative | location=Tb427_11_01_v4:1748751-1749323(-) | length=190 | sequence_SO=chromosome | SO=protein_coding	21372	36.5		2.15
160	2.2e-12	Tb11.v5.0537	| organism=Trypanosoma_brucei_TREU927 | product=polyubiquitin, putative | location=Tb927_11_bin_v5.1:2333410-2335281(+) | length=623 | sequence_SO=random_sequence | SO=protein_coding	70086	8.2		0.27
158	3.3e-12	Tb427tmp.02.4050	| organism=Trypanosoma_brucei_Lister_strain_427 | product=60S ribosomal protein L28, putative | location=Tb427_11_01_v4:1718904-1719344(-) | length=146 | sequence_SO=chromosome | SO=protein_coding	16820	43.2		1.06
157	3.7e-12	Tb427tmp.01.0625	| organism=Trypanosoma_brucei_Lister_strain_427 | product=DNA-dependent RNA polymerases, putative (RPC19) | location=Tb427_11_01_v4:2391058-2391462(+) | length=134 | sequence_SO=chromosome | SO=protein_coding	14842	37.1		1.27
157	4.2e-12	Tb427.08.6180	| organism=Trypanosoma_brucei_Lister_strain_427 | product=60S ribosomal protein L26, putative | location=Tb427_08_v4:1801232-1801663(+) | length=143 | sequence_SO=chromosome | SO=protein_coding	16444	38.8		1.7
156	4.7e-12	Tb427.03.1350	| organism=Trypanosoma_brucei_Lister_strain_427 | product=hypothetical protein, conserved | location=Tb427_03_v4:338871-341231(+) | length=786 | sequence_SO=chromosome | SO=protein_coding	86872	20		0.15
156	5.5e-12	Tb427.10.10010	| organism=Trypanosoma_brucei_Lister_strain_427 | product=60S acidic ribosomal protein, putative | location=Tb427_10_v5:2469182-2469862(+) | length=226 | sequence_SO=chromosome | SO=protein_coding	25613	24.9		1.23
155	7.1e-12	Tb427tmp.01.2940	| organism=Trypanosoma_brucei_Lister_strain_427 | product=U5 snRNP-specific 40 kDa protein, putative | location=Tb427_11_01_v4:2928355-2929335(+) | length=326 | sequence_SO=chromosome | SO=protein_coding	34981	22.6		0.6
153	1.1e-11	Tb427.03.1920	| organism=Trypanosoma_brucei_Lister_strain_427 | product=NOT5 protein (NOT5) | location=Tb427_03_v4:506434-508248(-) | length=604 | sequence_SO=chromosome | SO=protein_coding	66646	20.8		0.2
152	1.4e-11	Tb927.8.4450	| organism=Trypanosoma_brucei_TREU927 | product=RNA-binding protein, putative (RBP11) | location=Tb927_08_v5.1:1319206-1320492(-) | length=428 | sequence_SO=chromosome | SO=protein_coding	47185	20.5		0.19
152	1.4e-11	Tb927.8.3750	| organism=Trypanosoma_brucei_TREU927 | product=nucleolar protein, putative | location=Tb927_08_v5.1:1120185-1121636(-) | length=483 | sequence_SO=chromosome | SO=protein_coding	54324	24.5		0.46
149	2.4e-11	Tb427.10.9740	| organism=Trypanosoma_brucei_Lister_strain_427 | product=proteasome regulatory ATPase subunit 6 (RPT6) | location=Tb427_10_v5:2407983-2409209(+) | length=408 | sequence_SO=chromosome | SO=protein_coding	45701	18.1		0.43
149	2.5e-11	Tb927.1.410	| organism=Trypanosoma_brucei_TREU927 | product=retrotransposon hot spot protein (RHS, pseudogene), putative | location=Tb927_01_v5.1:151277-153022(+) | length=581 | sequence_SO=chromosome | SO=protein_coding	66999	23.6		0.36
146	4.9e-11	Tb927.5.2080	| organism=Trypanosoma_brucei_TREU927 | product=guanosine monophosphate reductase, putative | location=Tb927_05_v5.1:712607-714082(-) | length=491 | sequence_SO=chromosome | SO=protein_coding	52205	20.2		0.27
146	5.6e-11	Tb427tmp.02.1670	| organism=Trypanosoma_brucei_Lister_strain_427 | product=hypothetical protein, conserved | location=Tb427_11_01_v4:1201624-1203243(-) | length=539 | sequence_SO=chromosome | SO=protein_coding	59183	21		0.32
144	7.5e-11	Tb427.10.6320	| organism=Trypanosoma_brucei_Lister_strain_427 | product=hypothetical protein, conserved | location=Tb427_10_v5:1598599-1600440(-) | length=613 | sequence_SO=chromosome | SO=protein_coding	68111	15		0.2
144	8.3e-11	Tb427tmp.211.4870	| organism=Trypanosoma_brucei_Lister_strain_427 | product=RNA 3'-terminal phosphate cyclase-like protein | location=Tb427_09_v4:2199581-2200669(-) | length=362 | sequence_SO=chromosome | SO=protein_coding	39227	25.8		0.52
144	8.4e-11	Tb427.04.3840	| organism=Trypanosoma_brucei_Lister_strain_427 | product=nucleolar protein, putative | location=Tb427_04_v4:1002607-1004184(-) | length=525 | sequence_SO=chromosome | SO=protein_coding	58949	20.2		0.23
142	1.1e-10	Tb427tmp.160.0910	| organism=Trypanosoma_brucei_Lister_strain_427 | product=hypothetical protein, conserved | location=Tb427_09_v4:471317-472147(-) | length=276 | sequence_SO=chromosome | SO=protein_coding	30558	28.8		0.5
142	1.3e-10	Tb11.v5.0732	| organism=Trypanosoma_brucei_TREU927 | product=hexokinase, putative | location=Tb927_11_bin_v5.1:3757988-3759238(-) | length=416 | sequence_SO=random_sequence | SO=protein_coding	44786	11.8		0.32
141	1.7e-10	Tb427tmp.01.2610	| organism=Trypanosoma_brucei_Lister_strain_427 | product=hypothetical protein, conserved | location=Tb427_11_01_v4:2840389-2841888(+) | length=499 | sequence_SO=chromosome | SO=protein_coding	55485	22.4		0.16
141	1.7e-10	Tb427.06.4950	| organism=Trypanosoma_brucei_Lister_strain_427 | product=mago nashi-like protein, putative | location=Tb427_06_v4:1365972-1366415(+) | length=147 | sequence_SO=chromosome | SO=protein_coding	17136	40.4	Tentative 1 significant peptide	0.61
141	1.7e-10	Tb427.05.1090	| organism=Trypanosoma_brucei_Lister_strain_427 | product=threonyl-tRNA synthetase, putative | location=Tb427_05_v4:352942-355341(+) | length=799 | sequence_SO=chromosome | SO=protein_coding	90939	13.2		0.1
140	1.9e-10	Tb427.02.2670	| organism=Trypanosoma_brucei_Lister_strain_427 | product=histone H4, putative | location=Tb427_02_v4:531320-531622(+) | length=100 | sequence_SO=chromosome | SO=protein_coding	11272	46.8		1.91
140	2.1e-10	Tb427.07.4220	| organism=Trypanosoma_brucei_Lister_strain_427 | product=hypothetical protein, conserved | location=Tb427_07_v4:1122070-1125402(+) | length=1110 | sequence_SO=chromosome | SO=protein_coding	120874	14.6		0.15
139	2.5e-10	Tb427.07.4180	| organism=Trypanosoma_brucei_Lister_strain_427 | product=fatty acid elongase, putative | location=Tb427_07_v4:1115423-1116346(+) | length=307 | sequence_SO=chromosome | SO=protein_coding	33989	8.4		0.27
139	2.7e-10	Tb427.08.6030	| organism=Trypanosoma_brucei_Lister_strain_427 | product=60S ribosomal protein L12, putative | location=Tb427_08_v4:1762122-1762616(+) | length=164 | sequence_SO=chromosome | SO=protein_coding	17566	15.7	Tentative 1 significant peptide	0.26
138	3.5e-10	Tb427.10.3370	| organism=Trypanosoma_brucei_Lister_strain_427 | product=60S acidic ribosomal protein P2, putative | location=Tb427_10_v5:873191-873535(+) | length=114 | sequence_SO=chromosome | SO=protein_coding	11528	24.8		3.05
137	3.8e-10	Tb427tmp.01.7535	| organism=Trypanosoma_brucei_Lister_strain_427 | product=60S ribosomal protein L27, putative | location=Tb427_11_01_v4:4147818-4148219(-) | length=133 | sequence_SO=chromosome | SO=protein_coding	15572	45.9		1.85
137	4.2e-10	Tb427tmp.211.3550	| organism=Trypanosoma_brucei_Lister_strain_427 | product=glycerol kinase, glycosomal (glk1) | location=Tb427_09_v4:1921673-1923211(+) | length=512 | sequence_SO=chromosome | SO=protein_coding	56329	21.5		0.25
136	5e-10	Tb427tmp.01.1475	| organism=Trypanosoma_brucei_Lister_strain_427 | product=40S ribosomal protein S27, putative | location=Tb427_11_01_v4:2581213-2581473(-) | length=86 | sequence_SO=chromosome | SO=protein_coding	9622	81.2		2.48
135	6.6e-10	Tb427.10.1590	| organism=Trypanosoma_brucei_Lister_strain_427 | product=ribosomal protein L36, putative | location=Tb427_10_v5:434895-435224(-) | length=109 | sequence_SO=chromosome | SO=protein_coding	12367	45.4		4.17
134	8.1e-10	Tb427.08.4940	| organism=Trypanosoma_brucei_Lister_strain_427 | product=hypothetical protein, conserved | location=Tb427_08_v4:1460930-1462582(+) | length=550 | sequence_SO=chromosome | SO=protein_coding	61052	18.4		0.23
134	8.8e-10	Tb427.04.2180	| organism=Trypanosoma_brucei_Lister_strain_427 | product=60S ribosomal protein L35a, putative | location=Tb427_04_v4:561047-561496(+) | length=149 | sequence_SO=chromosome | SO=protein_coding	16965	38.3		1.61
134	8.8e-10	Tb427.07.1350	| organism=Trypanosoma_brucei_Lister_strain_427 | product=hypothetical protein, conserved | location=Tb427_07_v4:344979-346031(+) | length=350 | sequence_SO=chromosome | SO=protein_coding	40745	25.4		0.11
131	1.6e-09	Tb427tmp.02.2040	| organism=Trypanosoma_brucei_Lister_strain_427 | product=hypothetical protein, conserved (ALBA1) | location=Tb427_11_01_v4:1269243-1269620(+) | length=125 | sequence_SO=chromosome | SO=protein_coding	14029	33.7		2.19
130	2.3e-09	Tb427.03.2830	| organism=Trypanosoma_brucei_Lister_strain_427 | product=hypothetical protein, conserved | location=Tb427_03_v4:735242-736336(-) | length=364 | sequence_SO=chromosome | SO=protein_coding	41550	23		0.64
129	2.6e-09	Tb427.07.7460	| organism=Trypanosoma_brucei_Lister_strain_427 | product=hypothetical protein, conserved | location=Tb427_07_v4:2142632-2143210(-) | length=192 | sequence_SO=chromosome | SO=protein_coding	22372	30.5		0.73
128	2.9e-09	Tb427.10.9780	| organism=Trypanosoma_brucei_Lister_strain_427 | product=ATP-dependent DEAD/H RNA helicase, putative | location=Tb427_10_v5:2423549-2426188(+) | length=879 | sequence_SO=chromosome | SO=protein_coding	97617	14.8		0.14
128	3.1e-09	Tb427tmp.160.2150	| organism=Trypanosoma_brucei_Lister_strain_427 | product=U6 snRNA-associated Sm-like protein LSm6p (Lsm6) | location=Tb427_09_v4:667276-667536(+) | length=86 | sequence_SO=chromosome | SO=protein_coding	9048	31.6	Tentative 1 significant peptide	0.55
127	4.4e-09	Tb05.5K5.150	| organism=Trypanosoma_brucei_TREU927 | product=small GTP-binding protein, putative,BAC from homologous region on chr5 | location=5K5_v5.1:28613-29197(-) | length=194 | sequence_SO=contig | SO=protein_coding	21757	24.8		0.76
126	5e-09	Tb427.01.420	| organism=Trypanosoma_brucei_Lister_strain_427 | product=retrotransposon hot spot (RHS) protein, putative | location=Tb427_01_v4:156444-158471(+) | length=675 | sequence_SO=chromosome | SO=protein_coding	76291	33.6		0.18
125	6e-09	Tb427.07.2980	| organism=Trypanosoma_brucei_Lister_strain_427 | product=hypothetical protein, conserved | location=Tb427_07_v4:749153-749725(+) | length=190 | sequence_SO=chromosome | SO=protein_coding	21229	38.3		0.78
123	1.1e-08	Tb427tmp.01.8770	| organism=Trypanosoma_brucei_Lister_strain_427 | product=hypothetical protein, conserved | location=Tb427_11_01_v4:4474103-4477117(-) | length=1004 | sequence_SO=chromosome | SO=protein_coding	110064	13.1		0.21
122	1.4e-08	Tb927.3.3950	| organism=Trypanosoma_brucei_TREU927 | product=hypothetical protein, conserved | location=Tb927_03_v5.1:1107571-1109223(+) | length=550 | sequence_SO=chromosome | SO=protein_coding	62209	16.3		0.22
121	1.6e-08	Tb427.08.1990	| organism=Trypanosoma_brucei_Lister_strain_427 | product=peroxidoxin (TRYP2) | location=Tb427_08_v4:634295-634975(+) | length=226 | sequence_SO=chromosome | SO=protein_coding	25615	33.1		0.9
120	1.9e-08	Tb427.05.800	| organism=Trypanosoma_brucei_Lister_strain_427 | product=unspecified product | location=Tb427_05_v4:272707-273705(+) | length=332 | sequence_SO=chromosome | SO=protein_coding	38351	13.2		0.24
120	2.3e-08	Tb427.05.930	| organism=Trypanosoma_brucei_Lister_strain_427 | product=NADH-dependent fumarate reductase (FRDg) | location=Tb427_05_v4:309692-313120(+) | length=1142 | sequence_SO=chromosome | SO=protein_coding	123521	14.2		0.07
119	2.4e-08	Tb427.10.14730	| organism=Trypanosoma_brucei_Lister_strain_427 | product=chaperone protein DNAj, putative | location=Tb427_10_v5:3595674-3597005(-) | length=443 | sequence_SO=chromosome | SO=protein_coding	52499	15.3		0.17
118	3.1e-08	Tb427.03.5520	| organism=Trypanosoma_brucei_Lister_strain_427 | product=26S proteasome regulatory non-ATPase subunit (RPN1) | location=Tb427_03_v4:1544110-1546845(+) | length=911 | sequence_SO=chromosome | SO=protein_coding	99803	13.4		0.23
118	3.2e-08	Tb427.05.940	| organism=Trypanosoma_brucei_Lister_strain_427 | product=NADH-dependent fumarate reductase, putative | location=Tb427_05_v4:314462-317095(+) | length=877 | sequence_SO=chromosome | SO=protein_coding	94900	13.1	Tentative 1 significant peptide	0.14
117	4e-08	Tb427tmp.01.8650	| organism=Trypanosoma_brucei_Lister_strain_427 | product=hypothetical protein, conserved | location=Tb427_11_01_v4:4439717-4445896(-) | length=2059 | sequence_SO=chromosome | SO=protein_coding	228855	15.6		0.02
117	4.5e-08	Tb427tmp.02.5210	| organism=Trypanosoma_brucei_Lister_strain_427 | product=RNA binding protein, putative | location=Tb427_11_01_v4:2040663-2041547(+) | length=294 | sequence_SO=chromosome | SO=protein_coding	33443	32.2	Tentative 1 significant peptide	0.13
113	9.5e-08	Tb427tmp.01.1470	| organism=Trypanosoma_brucei_Lister_strain_427 | product=60S ribosomal protein L10a, putative (RPL10A) | location=Tb427_11_01_v4:2580104-2580748(-) | length=214 | sequence_SO=chromosome | SO=protein_coding	24601	27.7		0.95
113	1e-07	Tb427tmp.22.0012	| organism=Trypanosoma_brucei_Lister_strain_427 | product=eukaryotic peptide chain release factor subunit 1, putative (ERF1) | location=Tb427_11_01_v4:636501-637859(+) | length=452 | sequence_SO=chromosome | SO=protein_coding	50911	20.3		0.28
113	1.1e-07	Tb427tmp.02.2380	| organism=Trypanosoma_brucei_Lister_strain_427 | product=retrotransposon hot spot protein (RHS, pseudogene), putative | location=Tb427_11_01_v4:1345077-1347365(-) | length=761 | sequence_SO=chromosome | SO=protein_coding	87719	26.7	Tentative 1 significant peptide	0.15
113	1.1e-07	Tb427.10.9430	| organism=Trypanosoma_brucei_Lister_strain_427 | product=phosphoribosylpyrophosphate synthetase, putative (PRS) | location=Tb427_10_v5:2329673-2330806(+) | length=377 | sequence_SO=chromosome | SO=protein_coding	40506	13.8		0.36
112	1.2e-07	Tb427.08.760	| organism=Trypanosoma_brucei_Lister_strain_427 | product=nucleolar RNA-binding protein (Nopp44/46) | location=Tb427_08_v4:208937-209923(-) | length=328 | sequence_SO=chromosome | SO=protein_coding	35022	21.4		0.6
111	1.5e-07	Tb427.01.2100	| organism=Trypanosoma_brucei_Lister_strain_427 | product=calpain-like cysteine peptidase, putative | location=Tb427_01_v4:531702-535142(+) | length=1146 | sequence_SO=chromosome | SO=protein_coding	126075	13.3		0.1
110	2.2e-07	Tb427tmp.211.3610	| organism=Trypanosoma_brucei_Lister_strain_427 | product=ubiquitin-activating enzyme e1, putative (UBA2) | location=Tb427_09_v4:1936035-1939679(+) | length=1214 | sequence_SO=chromosome | SO=protein_coding	134592	15	Tentative 1 significant peptide	0.06
109	2.4e-07	Tb427.02.2440	| organism=Trypanosoma_brucei_Lister_strain_427 | product=proteasome regulatory non-ATPase subunit 6 (RPN6) | location=Tb427_02_v4:480785-482326(-) | length=513 | sequence_SO=chromosome | SO=protein_coding	57289	17.3		0.16
108	3e-07	Tb427tmp.01.4660	| organism=Trypanosoma_brucei_Lister_strain_427 | product=elongation factor 1 gamma, putative | location=Tb427_11_01_v4:3437332-3438546(-) | length=404 | sequence_SO=chromosome | SO=protein_coding	46244	4.5	Tentative 1 significant peptide	0.09
107	3.6e-07	Tb927.11.4770	| organism=Trypanosoma_brucei_TREU927 | product=retrotransposon hot spot protein (RHS, pseudogene), putative | location=Tb927_11_v5.1:1368735-1371059(-) | length=775 | sequence_SO=chromosome | SO=protein_coding	89825	21.8	Tentative 1 significant peptide	0.2
107	3.7e-07	Tb427.10.13280	| organism=Trypanosoma_brucei_Lister_strain_427 | product=hypothetical protein, conserved | location=Tb427_10_v5:3238847-3246667(-) | length=2606 | sequence_SO=chromosome | SO=protein_coding	286024	12.7		0.03
107	3.9e-07	Tb427.06.630	| organism=Trypanosoma_brucei_Lister_strain_427 | product=hypothetical protein, conserved | location=Tb427_06_v4:259628-261820(-) | length=730 | sequence_SO=chromosome | SO=protein_coding	78828	15.2		0.17
107	4.3e-07	Tb927.9.11840	| organism=Trypanosoma_brucei_TREU927 | product=hypothetical protein, conserved | location=Tb927_09_v5.1:1846211-1846864(+) | length=217 | sequence_SO=chromosome | SO=protein_coding	24059	32.5		0.41
106	4.6e-07	Tb927.5.2530	| organism=Trypanosoma_brucei_TREU927 | product=hypothetical protein, conserved | location=Tb927_05_v5.1:874561-877680(+) | length=1039 | sequence_SO=chromosome | SO=protein_coding	114841	12.3		0.07
106	5e-07	Tb427.07.700	| organism=Trypanosoma_brucei_Lister_strain_427 | product=hypothetical protein, conserved | location=Tb427_07_v4:153419-155419(-) | length=666 | sequence_SO=chromosome | SO=protein_coding	74233	10.2		0.12
105	6.7e-07	Tb427tmp.211.1620	| organism=Trypanosoma_brucei_Lister_strain_427 | product=hypothetical protein, conserved | location=Tb427_09_v4:1543092-1547441(-) | length=1449 | sequence_SO=chromosome | SO=protein_coding	160630	19.2		0.08
105	7e-07	Tb427.08.7100	| organism=Trypanosoma_brucei_Lister_strain_427 | product=acetyl-CoA carboxylase, putative | location=Tb427_08_v4:2041678-2048223(+) | length=2181 | sequence_SO=chromosome | SO=protein_coding	242865	15.2		0.07
104	7.4e-07	Tb427tmp.02.4000	| organism=Trypanosoma_brucei_Lister_strain_427 | product=40S ribosomal protein S15A, putative | location=Tb427_11_01_v4:1708189-1708581(-) | length=130 | sequence_SO=chromosome | SO=protein_coding	14636	36.1		0.74
104	7.7e-07	Tb427.03.1370	| organism=Trypanosoma_brucei_Lister_strain_427 | product=40S ribosomal protein S25, putative | location=Tb427_03_v4:344287-344628(+) | length=113 | sequence_SO=chromosome | SO=protein_coding	12552	61.3		2.64
104	8.4e-07	Tb427.10.170	| organism=Trypanosoma_brucei_Lister_strain_427 | product=pseudouridine synthase, Cbf5p | location=Tb427_10_v5:70836-72119(+) | length=427 | sequence_SO=chromosome | SO=protein_coding	48363	18.2		0.29
104	8.7e-07	Tb427.06.3650	| organism=Trypanosoma_brucei_Lister_strain_427 | product=ADP-ribosylation factor, putative | location=Tb427_06_v4:1088278-1088829(-) | length=183 | sequence_SO=chromosome | SO=protein_coding	20089	33.9		0.5
103	9.8e-07	Tb427.02.2950	| organism=Trypanosoma_brucei_Lister_strain_427 | product=hypothetical protein, conserved | location=Tb427_02_v4:561135-564002(+) | length=955 | sequence_SO=chromosome | SO=protein_coding	104991	22.9		0.08
103	1e-06	Tb427.04.410	| organism=Trypanosoma_brucei_Lister_strain_427 | product=CAF 40 (CAF40) | location=Tb427_04_v4:117639-118589(-) | length=316 | sequence_SO=chromosome | SO=protein_coding	35298	18.7		0.26
103	1e-06	Tb427.02.5910	| organism=Trypanosoma_brucei_Lister_strain_427 | product=40S ribosomal protein S13, putative | location=Tb427_02_v4:1077450-1077905(+) | length=151 | sequence_SO=chromosome | SO=protein_coding	17308	44.5		1.03
102	1.2e-06	Tb427.10.1080	| organism=Trypanosoma_brucei_Lister_strain_427 | product=40S ribosomal protein S23, putative (RPS23) | location=Tb427_10_v5:290072-290503(-) | length=143 | sequence_SO=chromosome | SO=protein_coding	15919	30.4	Tentative 1 significant peptide	0.67
101	1.8e-06	Tb427.03.3840	| organism=Trypanosoma_brucei_Lister_strain_427 | product=hypothetical protein, conserved | location=Tb427_03_v4:1066186-1067241(+) | length=351 | sequence_SO=chromosome | SO=protein_coding	39435	20.9		0.37
100	1.8e-06	Tb427.08.1960	| organism=Trypanosoma_brucei_Lister_strain_427 | product=hypothetical protein, conserved | location=Tb427_08_v4:629863-631167(+) | length=434 | sequence_SO=chromosome | SO=protein_coding	48409	20.5		0.29
100	1.9e-06	Tb427.02.1050	| organism=Trypanosoma_brucei_Lister_strain_427 | product=retrotransposon hot spot protein (RHS, pseudogene), putative | location=Tb427_02_v4:174923-176435(-) | length=502 | sequence_SO=chromosome | SO=protein_coding	56627	18.6		0.24
100	2.1e-06	Tb927.5.1150	| organism=Trypanosoma_brucei_TREU927 | product=RNA helicase Prp43 | location=Tb927_05_v5.1:450153-452360(+) | length=735 | sequence_SO=chromosome | SO=protein_coding	82875	17.8	Tentative 1 significant peptide	0.05
100	2.2e-06	Tb427.04.3850	| organism=Trypanosoma_brucei_Lister_strain_427 | product=hypothetical protein, conserved | location=Tb427_04_v4:1005279-1006640(-) | length=453 | sequence_SO=chromosome | SO=protein_coding	49106	18.1		0.18
100	2.3e-06	Tb427.08.6110	| organism=Trypanosoma_brucei_Lister_strain_427 | product=hypothetical protein, conserved | location=Tb427_08_v4:1785782-1787281(+) | length=499 | sequence_SO=chromosome | SO=protein_coding	54544	17.1	Tentative 1 significant peptide	0.08
99	2.4e-06	Tb427tmp.42.0003	| organism=Trypanosoma_brucei_Lister_strain_427 | product=T-complex protein 1, beta subunit, putative | location=Tb427_11_01_v4:536399-537988(-) | length=529 | sequence_SO=chromosome | SO=protein_coding	58033	23.5		0.24
99	2.7e-06	Tb427.10.11990	| organism=Trypanosoma_brucei_Lister_strain_427 | product=hypothetical protein, conserved | location=Tb427_10_v5:2919265-2919912(+) | length=215 | sequence_SO=chromosome | SO=protein_coding	23937	19.3		0.41
99	2.7e-06	Tb427.10.14680	| organism=Trypanosoma_brucei_Lister_strain_427 | product=ribosome biogenesis protein, putative | location=Tb427_10_v5:3588745-3589668(-) | length=307 | sequence_SO=chromosome | SO=protein_coding	35676	22.5		0.41
99	2.7e-06	Tb927.9.11520	| organism=Trypanosoma_brucei_TREU927 | product=hypothetical protein, conserved | location=Tb927_09_v5.1:1798324-1800096(+) | length=590 | sequence_SO=chromosome | SO=protein_coding	70752	18.7	Tentative 1 significant peptide	0.06
98	2.9e-06	Tb427tmp.02.4360	| organism=Trypanosoma_brucei_Lister_strain_427 | product=40S ribosomal protein S21, putative | location=Tb427_11_01_v4:1811016-1811600(-) | length=194 | sequence_SO=chromosome | SO=protein_coding	21106	27.6	Tentative 1 significant peptide	0.21
98	3e-06	Tb427.07.6980	| organism=Trypanosoma_brucei_Lister_strain_427 | product=hypothetical protein, conserved | location=Tb427_07_v4:1990980-1996484(-) | length=1834 | sequence_SO=chromosome | SO=protein_coding	194839	8.5	Tentative 1 significant peptide	0.02
96	5e-06	Tb427.10.2980	| organism=Trypanosoma_brucei_Lister_strain_427 | product=proteasome regulatory non-ATPase subunit 11 (RPN11) | location=Tb427_10_v5:778427-779344(+) | length=305 | sequence_SO=chromosome | SO=protein_coding	33826	14.6		0.28
93	9.9e-06	Tb927.10.7940	| organism=Trypanosoma_brucei_TREU927 | product=methyltransferase, putative | location=Tb927_10_v5.1:1983246-1984358(-) | length=370 | sequence_SO=chromosome | SO=protein_coding	40870	10.5	Tentative 1 significant peptide	0.11
93	1e-05	Tb927.10.8270	| organism=Trypanosoma_brucei_TREU927 | product=eukaryotic translation initiation factor 3 subunit 8, putative | location=Tb927_10_v5.1:2048641-2050863(-) | length=740 | sequence_SO=chromosome | SO=protein_coding	84288	10.8		0.1
93	1.1e-05	Tb427.08.3250	| organism=Trypanosoma_brucei_Lister_strain_427 | product=dynein heavy chain, putative | location=Tb427_08_v4:967602-981626(+) | length=4674 | sequence_SO=chromosome | SO=protein_coding	536990	12.3		0.02
92	1.1e-05	Tb427.06.4970	| organism=Trypanosoma_brucei_Lister_strain_427 | product=serine/arginine-rich protein specific kinase SRPK, putative | location=Tb427_06_v4:1368049-1370220(+) | length=723 | sequence_SO=chromosome | SO=protein_coding	82563	12.7		0.22
92	1.2e-05	Tb427.06.3690	| organism=Trypanosoma_brucei_Lister_strain_427 | product=pre-mRNA cleavage complex II Clp1-like, conserved | location=Tb427_06_v4:1102247-1103518(-) | length=423 | sequence_SO=chromosome | SO=protein_coding	46018	17.4		0.31
92	1.3e-05	Tb427.06.2640	| organism=Trypanosoma_brucei_Lister_strain_427 | product=importin alpha subunit, putative (TbKap60) | location=Tb427_06_v4:793954-795555(+) | length=533 | sequence_SO=chromosome | SO=protein_coding	57920	11		0.24
92	1.3e-05	Tb427.08.5840	| organism=Trypanosoma_brucei_Lister_strain_427 | product=hypothetical protein, conserved | location=Tb427_08_v4:1715618-1716211(+) | length=197 | sequence_SO=chromosome | SO=protein_coding	21529	47.5		0.77
91	1.5e-05	Tb427.10.5460	| organism=Trypanosoma_brucei_Lister_strain_427 | product=60S ribosomal protein L24, putative | location=Tb427_10_v5:1374862-1375239(+) | length=125 | sequence_SO=chromosome | SO=protein_coding	14586	27.9	Tentative 1 significant peptide	0.32
91	1.5e-05	Tb427tmp.01.0180	| organism=Trypanosoma_brucei_Lister_strain_427 | product=hypothetical protein, conserved | location=Tb427_11_01_v4:2287954-2290632(+) | length=892 | sequence_SO=chromosome | SO=protein_coding	105070	20.9	Tentative 1 significant peptide	0.08
91	1.7e-05	Tb427tmp.211.0180	| organism=Trypanosoma_brucei_Lister_strain_427 | product=hypothetical protein, conserved | location=Tb427_09_v4:1296209-1298185(-) | length=658 | sequence_SO=chromosome | SO=protein_coding	76367	23		0.18
91	1.7e-05	Tb427.10.2060	| organism=Trypanosoma_brucei_Lister_strain_427 | product=hypothetical protein, conserved | location=Tb427_10_v5:539776-542676(+) | length=966 | sequence_SO=chromosome | SO=protein_coding	108033	13.9		0.04
91	1.8e-05	Tb427tmp.02.1910	| organism=Trypanosoma_brucei_Lister_strain_427 | product=hypothetical protein, conserved | location=Tb427_11_01_v4:1241275-1242228(-) | length=317 | sequence_SO=chromosome | SO=protein_coding	36768	22.4		0.25
90	2.2e-05	Tb927.11.6610	| organism=Trypanosoma_brucei_TREU927 | product=hypothetical protein, conserved | location=Tb927_11_v5.1:1866721-1867815(-) | length=364 | sequence_SO=chromosome | SO=protein_coding	40226	22.2	Tentative 1 significant peptide	0.11
90	2.3e-05	Tb427.02.4980	| organism=Trypanosoma_brucei_Lister_strain_427 | product=hypothetical protein, conserved | location=Tb427_02_v4:879911-880750(-) | length=279 | sequence_SO=chromosome | SO=protein_coding	29674	15.2		0.32
89	2.5e-05	Tb427.06.5040	| organism=Trypanosoma_brucei_Lister_strain_427 | product=ribosomal protein L15, putative | location=Tb427_06_v4:1381202-1381816(+) | length=204 | sequence_SO=chromosome | SO=protein_coding	24494	48.1	Tentative 1 significant peptide	0.18
89	2.8e-05	Tb427.01.880	| organism=Trypanosoma_brucei_Lister_strain_427 | product=hypothetical protein, conserved | location=Tb427_01_v4:264463-278241(-) | length=4592 | sequence_SO=chromosome | SO=protein_coding	512458	7.3		0.02
89	2.8e-05	Tb427.10.9880	| organism=Trypanosoma_brucei_Lister_strain_427 | product=60S ribosomal protein L18, putative (TbL18LP) | location=Tb427_10_v5:2441002-2441583(+) | length=193 | sequence_SO=chromosome | SO=protein_coding	21858	10.6	Tentative 1 significant peptide	0.75
88	3.4e-05	Tb427tmp.55.0009	| organism=Trypanosoma_brucei_Lister_strain_427 | product=mitochondrial RNA binding protein 1 (GBP21) | location=Tb427_11_01_v4:501051-501671(-) | length=206 | sequence_SO=chromosome | SO=protein_coding	23239	44.5	Tentative 1 significant peptide	0.19
88	3.5e-05	Tb427tmp.01.0355	| organism=Trypanosoma_brucei_Lister_strain_427 | product=ribosomal protein S26, putative | location=Tb427_11_01_v4:2248404-2248739(+) | length=111 | sequence_SO=chromosome | SO=protein_coding	12798	20.6	Tentative 1 significant peptide	0.37
88	3.6e-05	Tb11.v5.0265	| organism=Trypanosoma_brucei_TREU927 | product=hypothetical protein, conserved | location=Tb927_11_bin_v5.1:555077-555682(-) | length=201 | sequence_SO=random_sequence | SO=protein_coding	22301	10.9	Tentative 1 significant peptide	0.2
86	5e-05	Tb427tmp.211.4890	| organism=Trypanosoma_brucei_Lister_strain_427 | product=casein kinase II, putative | location=Tb427_09_v4:2203078-2204127(-) | length=349 | sequence_SO=chromosome | SO=protein_coding	40991	25		0.5
86	5.5e-05	Tb427.08.2540	| organism=Trypanosoma_brucei_Lister_strain_427 | product=3-ketoacyl-CoA thiolase, putative | location=Tb427_08_v4:749692-751008(+) | length=438 | sequence_SO=chromosome | SO=protein_coding	46216	7.9		0.2
85	6.1e-05	Tb427.10.220	| organism=Trypanosoma_brucei_Lister_strain_427 | product=60S ribosomal protein L37a, putative | location=Tb427_10_v5:77126-77407(+) | length=93 | sequence_SO=chromosome | SO=protein_coding	10464	49.4	Tentative 1 significant peptide	0.47
84	7.3e-05	Tb427tmp.03.0680	| organism=Trypanosoma_brucei_Lister_strain_427 | product=hypothetical protein, conserved | location=Tb427_11_01_v4:103431-106277(-) | length=948 | sequence_SO=chromosome | SO=protein_coding	103638	9.1		0.08
84	8.2e-05	Tb427.04.4950	| organism=Trypanosoma_brucei_Lister_strain_427 | product=unspecified product | location=Tb427_04_v4:1359233-1361110(-) | length=625 | sequence_SO=chromosome | SO=protein_coding	67464	19.1		0.13
84	8.5e-05	Tb427.02.5160	| organism=Trypanosoma_brucei_Lister_strain_427 | product=chaperone protein DNAj, putative | location=Tb427_02_v4:911233-912435(+) | length=400 | sequence_SO=chromosome | SO=protein_coding	44299	18.4	Tentative 1 significant peptide	0.2
83	0.0001	Tb427.03.3760	| organism=Trypanosoma_brucei_Lister_strain_427 | product=tryparedoxin (TRYP1) | location=Tb427_03_v4:1051463-1051897(+) | length=144 | sequence_SO=chromosome | SO=protein_coding	15977	21.3	Tentative 1 significant peptide	0.66
83	0.0001	Tb427tmp.160.0700	| organism=Trypanosoma_brucei_Lister_strain_427 | product=60S ribosomal protein L35, putative | location=Tb427_09_v4:417734-418117(-) | length=127 | sequence_SO=chromosome | SO=protein_coding	15090	37.2		0.71
82	0.00012	Tb11.v5.0480	| organism=Trypanosoma_brucei_TREU927 | product=DNA-directed RNA polymerase, alpha subunit, putative | location=Tb927_11_bin_v5.1:1954570-1955583(+) | length=337 | sequence_SO=random_sequence | SO=protein_coding	37306	18		0.39
82	0.00012	Tb427.07.7380	| organism=Trypanosoma_brucei_Lister_strain_427 | product=U6 snRNA-associated Sm-like protein LSm3p (TbLSm3) | location=Tb427_07_v4:2123734-2124009(-) | length=91 | sequence_SO=chromosome | SO=protein_coding	10110	56.6		1.22
82	0.00013	Tb427.10.15170	| organism=Trypanosoma_brucei_Lister_strain_427 | product=hypothetical protein, conserved | location=Tb427_10_v5:3700173-3702260(+) | length=695 | sequence_SO=chromosome | SO=protein_coding	77325	12.7	Tentative 1 significant peptide	0.05
81	0.00016	Tb427tmp.01.5680	| organism=Trypanosoma_brucei_Lister_strain_427 | product=hypothetical protein, conserved | location=Tb427_11_01_v4:3672685-3674127(+) | length=480 | sequence_SO=chromosome | SO=protein_coding	51669	16.4		0.17
81	0.00018	Tb427tmp.01.4630	| organism=Trypanosoma_brucei_Lister_strain_427 | product=hypothetical protein, conserved | location=Tb427_11_01_v4:3428939-3432241(-) | length=1100 | sequence_SO=chromosome | SO=protein_coding	121221	12.7		0.07
79	0.00024	Tb11.v5.0689	| organism=Trypanosoma_brucei_TREU927 | product=hypothetical protein, conserved | location=Tb927_11_bin_v5.1:3465921-3467162(+) | length=413 | sequence_SO=random_sequence | SO=protein_coding	47085	6.8	Tentative 1 significant peptide	0.19
79	0.00025	Tb427tmp.02.4440	| organism=Trypanosoma_brucei_Lister_strain_427 | product=aminopeptidase, putative | location=Tb427_11_01_v4:1829660-1831225(-) | length=521 | sequence_SO=chromosome | SO=protein_coding	55364	21.7		0.16
79	0.00028	Tb427.04.890	| organism=Trypanosoma_brucei_Lister_strain_427 | product=small nuclear ribonucleoprotein SmD3, putative (SmD3) | location=Tb427_04_v4:255591-255938(-) | length=115 | sequence_SO=chromosome | SO=protein_coding	12355	51.6		0.93
79	0.00029	Tb427.05.1820	| organism=Trypanosoma_brucei_Lister_strain_427 | product=60S acidic ribosomal protein, putative | location=Tb427_05_v4:564355-564678(+) | length=107 | sequence_SO=chromosome | SO=protein_coding	10126	31.5	Tentative 1 significant peptide	1.22
78	0.0003	Tb427tmp.211.0560	| organism=Trypanosoma_brucei_Lister_strain_427 | product=RNA-binding protein (DRBD3) | location=Tb427_09_v4:1359152-1360135(-) | length=327 | sequence_SO=chromosome | SO=protein_coding	36961	12.5		0.4
78	0.00031	Tb427.03.3590	| organism=Trypanosoma_brucei_Lister_strain_427 | product=U3 small nucleolar ribonucleoprotein protein MPP10, putative | location=Tb427_03_v4:1011105-1013123(+) | length=672 | sequence_SO=chromosome | SO=protein_coding	75242	10.1		0.06
78	0.00034	Tb427tmp.01.3550	| organism=Trypanosoma_brucei_Lister_strain_427 | product=2-oxoglutarate dehydrogenase E2 component, putative | location=Tb427_11_01_v4:3069731-3070882(+) | length=383 | sequence_SO=chromosome | SO=protein_coding	41117	17.9		0.35
78	0.00036	Tb427tmp.01.2190	| organism=Trypanosoma_brucei_Lister_strain_427 | product=DNA-directed RNA polymerase, putative (RPA12) | location=Tb427_11_01_v4:2724214-2724669(+) | length=151 | sequence_SO=chromosome | SO=protein_coding	16853	8.5	Tentative 1 significant peptide	0.27
77	0.00038	Tb927.7.650	| organism=Trypanosoma_brucei_TREU927 | product=hypothetical protein, conserved | location=Tb927_07_v5.1:133410-136364(-) | length=984 | sequence_SO=chromosome | SO=protein_coding	105866	9.5	Tentative 1 significant peptide	0.04
77	0.00038	Tb427tmp.211.2650	| organism=Trypanosoma_brucei_Lister_strain_427 | product=60S ribosomal protein L27a (RPL27A) | location=Tb427_09_v4:1742636-1743073(+) | length=145 | sequence_SO=chromosome | SO=protein_coding	16284	20.9		0.65
77	0.00043	Tb427.07.230	| organism=Trypanosoma_brucei_Lister_strain_427 | product=40S ribosomal protein S33, putative | location=Tb427_07_v4:43839-44150(+) | length=103 | sequence_SO=chromosome | SO=protein_coding	11163	36.5		1.05
77	0.00043	Tb427.10.5840	| organism=Trypanosoma_brucei_Lister_strain_427 | product=translation elongation factor 1-beta, putative | location=Tb427_10_v5:1449599-1450204(-) | length=201 | sequence_SO=chromosome | SO=protein_coding	22021	27		0.2
77	0.00045	Tb927.9.8820	| organism=Trypanosoma_brucei_TREU927 | product=hypothetical protein, conserved | location=Tb927_09_v5.1:1420934-1424095(-) | length=1053 | sequence_SO=chromosome | SO=protein_coding	119474	15.4	Tentative 1 significant peptide	0.11
76	0.0005	Tb427.08.1980	| organism=Trypanosoma_brucei_Lister_strain_427 | product=hypothetical protein, conserved | location=Tb427_08_v4:632609-634042(+) | length=477 | sequence_SO=chromosome | SO=protein_coding	53369	25.6		0.17
76	0.00052	Tb427.10.10460	| organism=Trypanosoma_brucei_Lister_strain_427 | product=histone H2B, putative | location=Tb427_10_v5:2572703-2573041(-) | length=112 | sequence_SO=chromosome | SO=protein_coding	12562	16.6	Tentative 1 significant peptide	0.91
76	0.00057	Tb427.10.15530	| organism=Trypanosoma_brucei_Lister_strain_427 | product=ABC transporter, putative | location=Tb427_10_v5:3811309-3813117(+) | length=602 | sequence_SO=chromosome | SO=protein_coding	67476	10.8	Tentative 1 significant peptide	0.06
75	0.00065	Tb09.v4.0062	| organism=Trypanosoma_brucei_TREU927 | product=expression site-associated gene 3 (ESAG3, pseudogene), putative,expression site-associated gene 3 (ESAG3), degenerate,chrIX additional, unordered contigs | location=tryp_IXb-1c10.p1c:7580-8179(+) | len	22855	24.5	Tentative 1 significant peptide	0.2
75	0.00066	Tb427.06.1090	| organism=Trypanosoma_brucei_Lister_strain_427 | product=proteasome regulatory ATPase subunit 3 (RPT3) | location=Tb427_06_v4:430255-431466(-) | length=403 | sequence_SO=chromosome | SO=protein_coding	44831	12.5		0.2
74	0.00076	Tb427.01.2430	| organism=Trypanosoma_brucei_Lister_strain_427 | product=histone H3, putative | location=Tb427_01_v4:592636-593037(+) | length=133 | sequence_SO=chromosome | SO=protein_coding	14741	23.9	Tentative 1 significant peptide	0.32
74	0.00077	Tb11.v5.0214	| organism=Trypanosoma_brucei_TREU927 | product=retrotransposon hot spot (RHS) protein, putative | location=Tb927_11_bin_v5.1:367527-370016(+) | length=829 | sequence_SO=random_sequence | SO=protein_coding	95068	11.9	Tentative 1 significant peptide	0.14
74	0.00077	Tb427.10.11760	| organism=Trypanosoma_brucei_Lister_strain_427 | product=pumilio/PUF RNA binding protein 6 (PUF6) | location=Tb427_10_v5:2869978-2872509(+) | length=843 | sequence_SO=chromosome | SO=protein_coding	93004	10.9	Tentative 1 significant peptide	0.09
74	0.0008	Tb427.10.4110	| organism=Trypanosoma_brucei_Lister_strain_427 | product=60S ribosomal protein L30 (RPL30) | location=Tb427_10_v5:1082367-1082684(-) | length=105 | sequence_SO=chromosome | SO=protein_coding	11545	50.5		1.01
74	0.00082	Tb427tmp.02.4620	| organism=Trypanosoma_brucei_Lister_strain_427 | product=hypothetical protein, conserved | location=Tb427_11_01_v4:1892053-1894398(-) | length=781 | sequence_SO=chromosome | SO=protein_coding	88968	11		0.15
73	0.0011	Tb427tmp.02.1210	| organism=Trypanosoma_brucei_Lister_strain_427 | product=leucyl-tRNA synthetase, putative (LeuRS) | location=Tb427_11_01_v4:1079091-1082315(+) | length=1074 | sequence_SO=chromosome | SO=protein_coding	121831	12.5		0.07
73	0.0011	Tb427.08.4660	| organism=Trypanosoma_brucei_Lister_strain_427 | product=hypothetical protein, conserved | location=Tb427_08_v4:1369190-1372354(-) | length=1054 | sequence_SO=chromosome | SO=protein_coding	117829	6.8	Tentative 1 significant peptide	0.07
72	0.0012	Tb927.11.7190	| organism=Trypanosoma_brucei_TREU927 | product=hypothetical protein | location=Tb927_11_v5.1:2010313-2010972(-) | length=219 | sequence_SO=chromosome | SO=protein_coding	24889	11.5	Tentative 1 significant peptide	0.18
72	0.0014	Tb11.v5.0881	| organism=Trypanosoma_brucei_TREU927 | product=antigenic protein, putative | location=Tb927_11_bin_v5.1:4602618-4604465(+) | length=615 | sequence_SO=random_sequence | SO=protein_coding	71517	4.8	Tentative 1 significant peptide	0.06
72	0.0014	Tb427.04.2070	| organism=Trypanosoma_brucei_Lister_strain_427 | product=antigenic protein, putative | location=Tb427_04_v4:517636-531003(-) | length=4455 | sequence_SO=chromosome | SO=protein_coding	510019	6.3	Tentative 1 significant peptide	0.01
72	0.0014	Tb427.08.4250	| organism=Trypanosoma_brucei_Lister_strain_427 | product=hypothetical protein, conserved | location=Tb427_08_v4:1263623-1264855(-) | length=410 | sequence_SO=chromosome | SO=protein_coding	47414	20.9	Tentative 1 significant peptide	0.09
72	0.0014	Tb427tmp.160.5620	| organism=Trypanosoma_brucei_Lister_strain_427 | product=hypothetical protein, conserved | location=Tb427_09_v4:1200847-1201554(-) | length=235 | sequence_SO=chromosome | SO=protein_coding	26431	17.9	Tentative 1 significant peptide	0.17
71	0.0015	Tb427.06.1430	| organism=Trypanosoma_brucei_Lister_strain_427 | product=hypothetical protein, conserved | location=Tb427_06_v4:509445-511754(-) | length=769 | sequence_SO=chromosome | SO=protein_coding	87774	14		0.1
71	0.0016	Tb427tmp.01.6800	| organism=Trypanosoma_brucei_Lister_strain_427 | product=1-acyl-sn-glycerol-3-phosphate acyltransferase, putative | location=Tb427_11_01_v4:3970105-3970920(-) | length=271 | sequence_SO=chromosome | SO=protein_coding	30275	16.7	Tentative 1 significant peptide	0.31
71	0.0016	Tb427.07.2070	| organism=Trypanosoma_brucei_Lister_strain_427 | product=heat shock protein DNAJ, putative | location=Tb427_07_v4:520139-521125(-) | length=328 | sequence_SO=chromosome | SO=protein_coding	36378	29.3		0.57
71	0.0017	Tb427tmp.211.0120	| organism=Trypanosoma_brucei_Lister_strain_427 | product=nascent polypeptide associated complex subunit, putative | location=Tb427_09_v4:1286556-1287122(-) | length=188 | sequence_SO=chromosome | SO=protein_coding	20117	37.2		0.5
71	0.0017	Tb427.08.4330	| organism=Trypanosoma_brucei_Lister_strain_427 | product=small GTP-binding protein Rab11 (TbRAB11) | location=Tb427_08_v4:1286925-1287575(-) | length=216 | sequence_SO=chromosome | SO=protein_coding	23513	29.9	Tentative 1 significant peptide	0.19
70	0.0019	Tb427.02.4210	| organism=Trypanosoma_brucei_Lister_strain_427 | product=glycosomal phosphoenolpyruvate carboxykinase | location=Tb427_02_v4:741421-742998(-) | length=525 | sequence_SO=chromosome | SO=protein_coding	58538	22.9		0.24
70	0.0021	Tb11.v5.0414	| organism=Trypanosoma_brucei_TREU927 | product=ATP-dependent DEAD/H RNA helicase, putative | location=Tb927_11_bin_v5.1:1575174-1576484(-) | length=436 | sequence_SO=random_sequence | SO=protein_coding	49195	17.2	Tentative 1 significant peptide	0.18
70	0.0021	Tb427.07.3680	| organism=Trypanosoma_brucei_Lister_strain_427 | product=ubiquitin/ribosomal protein S27a, putative | location=Tb427_07_v4:961937-962398(-) | length=153 | sequence_SO=chromosome | SO=protein_coding	16972	32.4	Tentative 1 significant peptide	0.27
69	0.0026	Tb427.08.5580	| organism=Trypanosoma_brucei_Lister_strain_427 | product=hypothetical protein, conserved | location=Tb427_08_v4:1644477-1658909(+) | length=4810 | sequence_SO=chromosome | SO=protein_coding	526448	10.3		0.02
69	0.0027	Tb427.10.5810	| organism=Trypanosoma_brucei_Lister_strain_427 | product=hypothetical protein, conserved | location=Tb427_10_v5:1441815-1443116(-) | length=433 | sequence_SO=chromosome | SO=protein_coding	48237	23.7	Tentative 1 significant peptide	0.09
69	0.0029	Tb427.10.3660	| organism=Trypanosoma_brucei_Lister_strain_427 | product=aspartate aminotransferase | location=Tb427_10_v5:953051-954262(-) | length=403 | sequence_SO=chromosome | SO=protein_coding	44759	25.3		0.2
68	0.0031	Tb427.10.10390	| organism=Trypanosoma_brucei_Lister_strain_427 | product=trypanothione reductase | location=Tb427_10_v5:2562766-2564244(-) | length=492 | sequence_SO=chromosome | SO=protein_coding	53109	10.6	Tentative 1 significant peptide	0.08
68	0.0034	Tb427.10.14140	| organism=Trypanosoma_brucei_Lister_strain_427 | product=pyruvate kinase 1 (PYK1) | location=Tb427_10_v5:3435301-3436800(-) | length=499 | sequence_SO=chromosome | SO=protein_coding	54389	15.4		0.16
67	0.0036	Tb05.5K5.110	| organism=Trypanosoma_brucei_TREU927 | product=major vault protein, putative,BAC from homologous region on chr5 | location=5K5_v5.1:19630-22146(-) | length=838 | sequence_SO=contig | SO=protein_coding	94003	17.6		0.09
67	0.0043	Tb427.05.3050	| organism=Trypanosoma_brucei_Lister_strain_427 | product=poly(ADP-ribose) polymerase, putative | location=Tb427_05_v4:955528-957249(+) | length=573 | sequence_SO=chromosome | SO=protein_coding	65193	21.6		0.21
67	0.0045	Tb427.10.13310	| organism=Trypanosoma_brucei_Lister_strain_427 | product=DNA-directed RNA polymerase II, putative (RPB5z) | location=Tb427_10_v5:3250355-3251254(-) | length=299 | sequence_SO=chromosome | SO=protein_coding	33799	21.5		0.44
66	0.0047	Tb427.06.2360	| organism=Trypanosoma_brucei_Lister_strain_427 | product=adenosine kinase, putative | location=Tb427_06_v4:727635-728672(+) | length=345 | sequence_SO=chromosome | SO=protein_coding	37934	15.9		0.24
66	0.005	Tb427.10.15720	| organism=Trypanosoma_brucei_Lister_strain_427 | product=proteasome regulatory non-ATP-ase subunit 9 (RPN9) | location=Tb427_10_v5:3869859-3871076(+) | length=405 | sequence_SO=chromosome | SO=protein_coding	45934	12.9	Tentative 1 significant peptide	0.09
66	0.0056	Tb927.11.1100	| organism=Trypanosoma_brucei_TREU927 | product=calpain, putative,cysteine peptidase, Clan CA, family C2, putative | location=Tb927_11_v5.1:296736-300026(+) | length=1096 | sequence_SO=chromosome | SO=protein_coding	125552	9.5	Tentative 1 significant peptide	0.07
65	0.006	Tb927.1.1350	| organism=Trypanosoma_brucei_TREU927 | product=kinesin heavy chain, putative | location=Tb927_01_v5.1:345785-348445(+) | length=886 | sequence_SO=chromosome | SO=protein_coding	96521	7.9	Tentative 1 significant peptide	0.04
65	0.0063	Tb427.05.3250	| organism=Trypanosoma_brucei_Lister_strain_427 | product=hypothetical protein, conserved | location=Tb427_05_v4:1013089-1017762(-) | length=1557 | sequence_SO=chromosome | SO=protein_coding	172102	11		0.05
65	0.0065	Tb427.06.2050	| organism=Trypanosoma_brucei_Lister_strain_427 | product=ribosome biogenesis regulatory protein (RRS1), putative | location=Tb427_06_v4:670025-670666(-) | length=213 | sequence_SO=chromosome | SO=protein_coding	24648	27.2		0.4
65	0.0065	Tb427tmp.02.3100	| organism=Trypanosoma_brucei_Lister_strain_427 | product=hypothetical protein, conserved | location=Tb427_11_01_v4:1517754-1518746(+) | length=330 | sequence_SO=chromosome | SO=protein_coding	37355	8.8	Tentative 1 significant peptide	0.12
65	0.0067	Tb427.10.2290	| organism=Trypanosoma_brucei_Lister_strain_427 | product=chaperone protein DNAj, putative | location=Tb427_10_v5:594681-595931(+) | length=416 | sequence_SO=chromosome | SO=protein_coding	46846	17.1	Tentative 1 significant peptide	0.09
64	0.0085	Tb427.03.5530	| organism=Trypanosoma_brucei_Lister_strain_427 | product=Tb-292 membrane associated protein (Tb-292) | location=Tb427_03_v4:1548770-1556183(+) | length=2469 | sequence_SO=chromosome | SO=protein_coding	279828	9	Tentative 1 significant peptide	0.01
64	0.0087	Tb427.07.2500	| organism=Trypanosoma_brucei_Lister_strain_427 | product=proteasome regulatory ATPase subunit 1 | location=Tb427_07_v4:642906-644219(-) | length=437 | sequence_SO=chromosome | SO=protein_coding	48445	21.6	Tentative 1 significant peptide	0.19
64	0.0087	Tb427tmp.01.0280	| organism=Trypanosoma_brucei_Lister_strain_427 | product=hypothetical protein, conserved | location=Tb427_11_01_v4:2265133-2267550(+) | length=805 | sequence_SO=chromosome | SO=protein_coding	89438	12.9		0.1
63	0.011	Tb427tmp.02.4470	| organism=Trypanosoma_brucei_Lister_strain_427 | product=nucleic acid binding protein, putative | location=Tb427_11_01_v4:1844547-1845815(-) | length=422 | sequence_SO=chromosome | SO=protein_coding	47647	6.9	Tentative 1 significant peptide	0.09
62	0.012	Tb427.07.1640	| organism=Trypanosoma_brucei_Lister_strain_427 | product=ras-like small GTPase, putative (TbEAR) | location=Tb427_07_v4:410146-411876(+) | length=576 | sequence_SO=chromosome | SO=protein_coding	65418	13.1	Tentative 1 significant peptide	0.13
62	0.013	Tb927.3.2750	| organism=Trypanosoma_brucei_TREU927 | product=hypothetical protein, conserved | location=Tb927_03_v5.1:703166-705781(-) | length=871 | sequence_SO=chromosome | SO=protein_coding	95921	13.2	Tentative 1 significant peptide	0.04
62	0.013	Tb427tmp.01.1290	| organism=Trypanosoma_brucei_Lister_strain_427 | product=14-3-3-I protein | location=Tb427_11_01_v4:2547868-2548656(-) | length=262 | sequence_SO=chromosome | SO=protein_coding	30291	18.2		0.31
61	0.015	Tb427.05.2960	| organism=Trypanosoma_brucei_Lister_strain_427 | product=phosphoribosylpyrophosphate synthetase, putative (PRS) | location=Tb427_05_v4:932914-934074(+) | length=386 | sequence_SO=chromosome | SO=protein_coding	41829	12.1	Tentative 1 significant peptide	0.1
61	0.015	Tb427.07.1780	| organism=Trypanosoma_brucei_Lister_strain_427 | product=Adenine phosphoribosyltransferase, putative | location=Tb427_07_v4:437347-438054(+) | length=235 | sequence_SO=chromosome | SO=protein_coding	25956	10.2	Tentative 1 significant peptide	0.17
61	0.015	Tb427.08.6830	| organism=Trypanosoma_brucei_Lister_strain_427 | product=kinesin, putative | location=Tb427_08_v4:1972135-1977594(-) | length=1819 | sequence_SO=chromosome | SO=protein_coding	198459	11.3	Tentative 1 significant peptide	0.02
60	0.019	Tb427.10.8850	| organism=Trypanosoma_brucei_Lister_strain_427 | product=hypothetical protein, conserved | location=Tb427_10_v5:2190779-2192536(+) | length=585 | sequence_SO=chromosome | SO=protein_coding	65838	14.4	Tentative 1 significant peptide	0.06
60	0.02	Tb427tmp.02.3140	| organism=Trypanosoma_brucei_Lister_strain_427 | product=hypothetical protein, conserved | location=Tb427_11_01_v4:1529689-1530351(+) | length=220 | sequence_SO=chromosome | SO=protein_coding	23411	30.1		0.69
60	0.021	Tb427tmp.160.3710	| organism=Trypanosoma_brucei_Lister_strain_427 | product=proliferative cell nuclear antigen (PCNA), putative | location=Tb427_09_v4:866554-867432(+) | length=292 | sequence_SO=chromosome | SO=protein_coding	32294	9.9	Tentative 1 significant peptide	0.14
60	0.022	Tb427.10.13800	| organism=Trypanosoma_brucei_Lister_strain_427 | product=hypothetical protein, conserved | location=Tb427_10_v5:3373389-3374360(-) | length=323 | sequence_SO=chromosome | SO=protein_coding	34421	21.4		0.27
59	0.025	Tb427tmp.01.4860	| organism=Trypanosoma_brucei_Lister_strain_427 | product=mitochondrial RNA binding protein 2 (GBP25) | location=Tb427_11_01_v4:3503573-3504247(-) | length=224 | sequence_SO=chromosome | SO=protein_coding	25091	15.8	Tentative 1 significant peptide	0.39
59	0.026	Tb427.03.4750	| organism=Trypanosoma_brucei_Lister_strain_427 | product=aminopeptidase, putative | location=Tb427_03_v4:1340859-1343474(-) | length=871 | sequence_SO=chromosome | SO=protein_coding	97191	8.7	Tentative 1 significant peptide	0.09
59	0.026	Tb427.10.6710	| organism=Trypanosoma_brucei_Lister_strain_427 | product=hypothetical protein, conserved | location=Tb427_10_v5:1693482-1694672(+) | length=396 | sequence_SO=chromosome | SO=protein_coding	43651	10.6	Tentative 1 significant peptide	0.1
58	0.03	Tb427tmp.244.0290	| organism=Trypanosoma_brucei_Lister_strain_427 | product=variant surface glycoprotein (VSG, pseudogene), putative | location=Tb427_09_v4:2968110-2969631(+) | length=506 | sequence_SO=chromosome | SO=protein_coding	54389	26.3		0.16
58	0.032	Tb427tmp.211.4610	| organism=Trypanosoma_brucei_Lister_strain_427 | product=vesicle-associated membrane protein, putative | location=Tb427_09_v4:2147278-2147895(-) | length=205 | sequence_SO=chromosome | SO=protein_coding	23119	13.3		0.43
58	0.034	Tb427.10.13270	| organism=Trypanosoma_brucei_Lister_strain_427 | product=periodic tryptophan protein 2, putative | location=Tb427_10_v5:3235574-3238393(-) | length=939 | sequence_SO=chromosome | SO=protein_coding	102951	12		0.08
57	0.041	Tb09.v4.0126	| organism=Trypanosoma_brucei_TREU927 | product=variant surface glycoprotein (VSG, pseudogene), putative,chrIX additional, unordered contigs | location=tryp_IXb-218d07.p1c:158851-160382(-) | length=509 | sequence_SO=contig | SO=protein_coding	55005	20.8	Tentative 1 significant peptide	0.08
57	0.041	Tb427.10.1550	| organism=Trypanosoma_brucei_Lister_strain_427 | product=proteasome regulatory non-ATP-ase subunit 5 (RPN5) | location=Tb427_10_v5:426376-427824(-) | length=482 | sequence_SO=chromosome | SO=protein_coding	54862	7.6	Tentative 1 significant peptide	0.08
57	0.044	Tb427.03.1680	| organism=Trypanosoma_brucei_Lister_strain_427 | product=hypothetical protein, conserved | location=Tb427_03_v4:444040-444996(-) | length=318 | sequence_SO=chromosome | SO=protein_coding	35209	17.2		0.26
57	0.045	Tb927.4.3590	| organism=Trypanosoma_brucei_TREU927 | product=translation elongation factor 1-beta, putative | location=Tb927_04_v5.1:917073-917753(-) | length=226 | sequence_SO=chromosome | SO=protein_coding	24319	34.4	Tentative 1 significant peptide	0.66
56	0.052	Tb927.7.2400	| organism=Trypanosoma_brucei_TREU927 | product=tyrosyl-tRNA synthetase, putative | location=Tb927_07_v5.1:617425-618752(-) | length=425 | sequence_SO=chromosome | SO=protein_coding	45769	13.2	Tentative 1 significant peptide	0.09
56	0.052	Tb427.07.1170	| organism=Trypanosoma_brucei_Lister_strain_427 | product=RNA-binding protein, putative (Y14) | location=Tb427_07_v4:299425-299904(+) | length=159 | sequence_SO=chromosome | SO=protein_coding	17932	10.4		0.57
56	0.054	Tb427.02.4230	| organism=Trypanosoma_brucei_Lister_strain_427 | product=NUP-1 protein, putative | location=Tb427_02_v4:744057-755000(-) | length=3647 | sequence_SO=chromosome | SO=protein_coding	406023	8.3		0.02
55	0.059	Tb427.08.1410	| organism=Trypanosoma_brucei_Lister_strain_427 | product=hypothetical protein, conserved | location=Tb427_08_v4:464106-466439(+) | length=777 | sequence_SO=chromosome | SO=protein_coding	87445	13.3	Tentative 1 significant peptide	0.05
55	0.061	Tb427tmp.01.3690	| organism=Trypanosoma_brucei_Lister_strain_427 | product=splicing factor 3B subunit 1, putative | location=Tb427_11_01_v4:3108714-3112013(+) | length=1099 | sequence_SO=chromosome | SO=protein_coding	121958	11.1		0.07
55	0.063	Tb427.10.8720	| organism=Trypanosoma_brucei_Lister_strain_427 | product=hypothetical protein, conserved | location=Tb427_10_v5:2153452-2155119(+) | length=555 | sequence_SO=chromosome | SO=protein_coding	61417	4.8	Tentative 1 significant peptide	0.07
55	0.066	Tb427tmp.01.3850	| organism=Trypanosoma_brucei_Lister_strain_427 | product=hypothetical protein, conserved | location=Tb427_11_01_v4:3157318-3158487(+) | length=389 | sequence_SO=chromosome | SO=protein_coding	42791	11.6	Tentative 1 significant peptide	0.1
55	0.072	Tb427.07.2830	| organism=Trypanosoma_brucei_Lister_strain_427 | product=histone H2A, putative | location=Tb427_07_v4:730484-730888(+) | length=134 | sequence_SO=chromosome | SO=protein_coding	14203	35.6	Tentative 1 significant peptide	0.77
54	0.079	Tb427.06.700	| organism=Trypanosoma_brucei_Lister_strain_427 | product=alanyl-tRNA synthetase, putative | location=Tb427_06_v4:294015-296915(-) | length=966 | sequence_SO=chromosome | SO=protein_coding	105901	14	Tentative 1 significant peptide	0.04
54	0.085	Tb427.10.3520	| organism=Trypanosoma_brucei_Lister_strain_427 | product=protease regulatory ATPase subunit 4 (RPT4) | location=Tb427_10_v5:910176-911375(+) | length=399 | sequence_SO=chromosome | SO=protein_coding	44856	34.8	Tentative 1 significant peptide	0.1
53	0.11	Tb427tmp.02.0530	| organism=Trypanosoma_brucei_Lister_strain_427 | product=phosphoribosylpyrophosphate synthetase, putative (PRS) | location=Tb427_11_01_v4:854283-855608(-) | length=441 | sequence_SO=chromosome | SO=protein_coding	49321	19.2	Tentative 1 significant peptide	0.09
52	0.12	Tb927.11.14330	| organism=Trypanosoma_brucei_TREU927 | product=hypothetical protein, conserved | location=Tb927_11_v5.1:3808658-3813487(+) | length=1609 | sequence_SO=chromosome | SO=protein_coding	176719	9.9	Tentative 1 significant peptide	0.02
52	0.13	Tb427.10.3280	| organism=Trypanosoma_brucei_Lister_strain_427 | product=60S ribosomal proteins L38, putative | location=Tb427_10_v5:847623-847871(+) | length=82 | sequence_SO=chromosome | SO=protein_coding	9560	33.4	Tentative 1 significant peptide	0.52
52	0.14	Tb427.03.1120	| organism=Trypanosoma_brucei_Lister_strain_427 | product=GTP-binding nuclear protein rtb2, putative (rtb2) | location=Tb427_03_v4:274217-274870(+) | length=217 | sequence_SO=chromosome | SO=protein_coding	24390	45.6		0.4
52	0.14	Tb427tmp.02.3595	| organism=Trypanosoma_brucei_Lister_strain_427 | product=Protein translation factor SUI1 homolog, putative | location=Tb427_11_01_v4:1631316-1631645(+) | length=109 | sequence_SO=chromosome | SO=protein_coding	12730	27.7	Tentative 1 significant peptide	0.37
52	0.14	Tb11.v5.0761	| organism=Trypanosoma_brucei_TREU927 | product=proteasome activator protein pa26, putative | location=Tb927_11_bin_v5.1:3976691-3977386(+) | length=231 | sequence_SO=random_sequence | SO=protein_coding	25256	21.3	Tentative 1 significant peptide	0.38
50	0.19	Tb927.11.7400	| organism=Trypanosoma_brucei_TREU927 | product=hypothetical protein, conserved | location=Tb927_11_v5.1:2083549-2086713(+) | length=1054 | sequence_SO=chromosome | SO=protein_coding	118279	9.7	Tentative 1 significant peptide	0.04
50	0.2	Tb427.03.3670	| organism=Trypanosoma_brucei_Lister_strain_427 | product=RNA-binding protein, putative (TRRM3) | location=Tb427_03_v4:1028132-1030003(+) | length=623 | sequence_SO=chromosome | SO=protein_coding	66885	17.8	Tentative 1 significant peptide	0.06
49	0.25	Tb427.10.12430	| organism=Trypanosoma_brucei_Lister_strain_427 | product=hypothetical protein, conserved | location=Tb427_10_v5:3011482-3013431(-) | length=649 | sequence_SO=chromosome | SO=protein_coding	73037	13.6	Tentative 1 significant peptide	0.06
49	0.27	Tb427tmp.01.5570	| organism=Trypanosoma_brucei_Lister_strain_427 | product=RNA-binding protein (NRBD1) | location=Tb427_11_01_v4:3650925-3651713(+) | length=262 | sequence_SO=chromosome | SO=protein_coding	28774	17.2	Tentative 1 significant peptide	0.15
49	0.28	Tb427.10.15330	| organism=Trypanosoma_brucei_Lister_strain_427 | product=hypothetical protein, conserved | location=Tb427_10_v5:3754269-3756086(+) | length=605 | sequence_SO=chromosome | SO=protein_coding	68533	24.4	Tentative 1 significant peptide	0.06
49	0.28	Tb427tmp.57.0008	| organism=Trypanosoma_brucei_Lister_strain_427 | product=calpain-like protein, putative | location=Tb427_11_01_v4:279601-301315(+) | length=7236 | sequence_SO=chromosome | SO=protein_coding	820838	7.6	Tentative 1 significant peptide	0.01
48	0.31	Tb427.10.4640	| organism=Trypanosoma_brucei_Lister_strain_427 | product=EIF3-interacting protein, putative | location=Tb427_10_v5:1178009-1179475(-) | length=488 | sequence_SO=chromosome | SO=protein_coding	55614	17	Tentative 1 significant peptide	0.08
48	0.33	Tb427.06.1610	| organism=Trypanosoma_brucei_Lister_strain_427 | product=ribosomal RNA adenine dimethylase family protein, conserved | location=Tb427_06_v4:549848-550882(-) | length=344 | sequence_SO=chromosome | SO=protein_coding	38713	22.2	Tentative 1 significant peptide	0.11
47	0.39	Tb427.08.990	| organism=Trypanosoma_brucei_Lister_strain_427 | product=RNA-binding protein, putative (RBP33) | location=Tb427_08_v4:316965-317924(-) | length=319 | sequence_SO=chromosome | SO=protein_coding	33951	15.9		0.27
47	0.4	Tb427.06.1990	| organism=Trypanosoma_brucei_Lister_strain_427 | product=hypothetical protein, conserved | location=Tb427_06_v4:650440-651414(-) | length=324 | sequence_SO=chromosome | SO=protein_coding	37797	15.1	Tentative 1 significant peptide	0.12
47	0.41	Tb427.02.5130	| organism=Trypanosoma_brucei_Lister_strain_427 | product=hypothetical protein, conserved | location=Tb427_02_v4:906979-908151(+) | length=390 | sequence_SO=chromosome | SO=protein_coding	43543	17.2	Tentative 1 significant peptide	0.1
46	0.47	Tb427tmp.01.7550	| organism=Trypanosoma_brucei_Lister_strain_427 | product=iron superoxide dismutase | location=Tb427_11_01_v4:4153747-4154343(-) | length=198 | sequence_SO=chromosome | SO=protein_coding	22034	14	Tentative 1 significant peptide	0.2
46	0.51	Tb427.08.890	| organism=Trypanosoma_brucei_Lister_strain_427 | product=small GTP-binding protein Rab1, putative | location=Tb427_08_v4:266160-266786(-) | length=208 | sequence_SO=chromosome | SO=protein_coding	22700	29.1		0.43
46	0.53	Tb427.04.4550	| organism=Trypanosoma_brucei_Lister_strain_427 | product=hypothetical protein, conserved | location=Tb427_04_v4:1250834-1253305(-) | length=823 | sequence_SO=chromosome | SO=protein_coding	92140	12.7		0.05
46	0.53	Tb927.6.1350	| organism=Trypanosoma_brucei_TREU927 | product=hypothetical protein, conserved | location=Tb927_06_v5.1:496737-497774(-) | length=345 | sequence_SO=chromosome | SO=protein_coding	37940	15.4	Tentative 1 significant peptide	0.11
46	0.54	Tb927.10.3090	| organism=Trypanosoma_brucei_TREU927 | product=hypothetical protein, conserved | location=Tb927_10_v5.1:807422-809923(+) | length=833 | sequence_SO=chromosome | SO=protein_coding	94900	8.7		0.09
46	0.54	Tb427.03.3270	| organism=Trypanosoma_brucei_Lister_strain_427 | product=ATP-dependent phosphofructokinase (TbPFK) | location=Tb427_03_v4:841705-843168(-) | length=487 | sequence_SO=chromosome | SO=protein_coding	53484	22.4		0.17
46	0.55	Tb427.07.2670	| organism=Trypanosoma_brucei_Lister_strain_427 | product=hypothetical protein, conserved (ZC3H21) | location=Tb427_07_v4:693661-695046(-) | length=461 | sequence_SO=chromosome | SO=protein_coding	49732	6	Tentative 1 significant peptide	0.09
46	0.56	Tb427.07.2030	| organism=Trypanosoma_brucei_Lister_strain_427 | product=retrotransposon hot spot (RHS) protein, putative | location=Tb427_07_v4:510930-512996(-) | length=688 | sequence_SO=chromosome | SO=protein_coding	80494	20.8	Tentative 1 significant peptide	0.05
46	0.57	Tb427.08.7030	| organism=Trypanosoma_brucei_Lister_strain_427 | product=hypothetical protein, conserved | location=Tb427_08_v4:2022185-2023096(+) | length=303 | sequence_SO=chromosome | SO=protein_coding	34047	14.5	Tentative 1 significant peptide	0.27
45	0.58	Tb427.10.2990	| organism=Trypanosoma_brucei_Lister_strain_427 | product=hypothetical protein, conserved | location=Tb427_10_v5:779803-782817(+) | length=1004 | sequence_SO=chromosome | SO=protein_coding	110487	17.1		0.08
45	0.61	Tb427.03.3190	| organism=Trypanosoma_brucei_Lister_strain_427 | product=serine/threonine-protein kinase, putative | location=Tb427_03_v4:824032-825543(-) | length=503 | sequence_SO=chromosome | SO=protein_coding	56117	15.3	Tentative 1 significant peptide	0.08
45	0.65	Tb427.10.2900	| organism=Trypanosoma_brucei_Lister_strain_427 | product=importin beta-1 subunit, putative | location=Tb427_10_v5:748828-751428(+) | length=866 | sequence_SO=chromosome | SO=protein_coding	95034	12.8	Tentative 1 significant peptide	0.04
45	0.68	Tb427.10.9190	| organism=Trypanosoma_brucei_Lister_strain_427 | product=isoleucyl-tRNA synthetase, putative (IleRS) | location=Tb427_10_v5:2275017-2278448(+) | length=1143 | sequence_SO=chromosome | SO=protein_coding	130521	8.9	Tentative 1 significant peptide	0.03
44	0.74	Tb927.11.9080	| organism=Trypanosoma_brucei_TREU927 | product=hypothetical protein, conserved | location=Tb927_11_v5.1:2485638-2489288(+) | length=1216 | sequence_SO=chromosome | SO=protein_coding	136184	12.8		0.06
44	0.83	Tb427.10.1170	| organism=Trypanosoma_brucei_Lister_strain_427 | product=intraflagellar transport protein IFT172, putative (IFT172) | location=Tb427_10_v5:312292-317535(-) | length=1747 | sequence_SO=chromosome | SO=protein_coding	196489	10.5	Tentative 1 significant peptide	0.02
44	0.86	Tb427.10.7810	| organism=Trypanosoma_brucei_Lister_strain_427 | product=hypothetical protein, conserved | location=Tb427_10_v5:1957202-1959340(-) | length=712 | sequence_SO=chromosome | SO=protein_coding	80272	19.7	Tentative 1 significant peptide	0.05
44	0.9	Tb427tmp.244.0320	| organism=Trypanosoma_brucei_Lister_strain_427 | product=variant surface glycoprotein (VSG, pseudogene), putative | location=Tb427_09_v4:2960785-2961279(-) | length=164 | sequence_SO=chromosome | SO=protein_coding	17881	36.9		0.26
44	0.91	Tb427.10.16120	| organism=Trypanosoma_brucei_Lister_strain_427 | product=inosine-5'-monophosphate dehydrogenase | location=Tb427_10_v5:3966177-3967520(+) | length=447 | sequence_SO=chromosome | SO=protein_coding	48451	33.1	Tentative 1 significant peptide	0.19
43	0.98	Tb427.10.6640	| organism=Trypanosoma_brucei_Lister_strain_427 | product=COP-coated vesicle membrane protein erv25 precursor, putative | location=Tb427_10_v5:1681350-1682111(+) | length=253 | sequence_SO=chromosome | SO=protein_coding	28141	27.8		0.34
43	0.99	Tb427.10.10730	| organism=Trypanosoma_brucei_Lister_strain_427 | product=hypothetical protein | location=Tb427_10_v5:2606204-2610796(-) | length=1530 | sequence_SO=chromosome | SO=protein_coding	167858	12.5		0.03
43	1	Tb11.v5.0181	| organism=Trypanosoma_brucei_TREU927 | product=60S ribosomal protein L19, putative | location=Tb927_11_bin_v5.1:235806-236588(+) | length=260 | sequence_SO=random_sequence | SO=protein_coding	29391	40	Tentative 1 significant peptide	0.32
43	1	Tb927.5.4660	| organism=Trypanosoma_brucei_TREU927 | product=expression site-associated gene (ESAG, pseudogene), putative,expression site-associated gene 3 (ESAG3), degenerate | location=Tb927_05_v5.1:1444966-1446051(-) | length=361 | sequence_SO=chromosome | SO	42827	39.3	Tentative 1 significant peptide	0.21
43	1	Tb427.10.14820	| organism=Trypanosoma_brucei_Lister_strain_427 | product=mitochondrial carrier protein, putative | location=Tb427_10_v5:3613125-3614048(-) | length=307 | sequence_SO=chromosome | SO=protein_coding	34053	10.3	Tentative 1 significant peptide	0.13
42	1.2	Tb927.4.4940	| organism=Trypanosoma_brucei_TREU927 | product=hypothetical protein, conserved | location=Tb927_04_v5.1:1353423-1355432(-) | length=669 | sequence_SO=chromosome | SO=protein_coding	73794	5.1	Tentative 1 significant peptide	0.06
42	1.2	Tb427.05.3400	| organism=Trypanosoma_brucei_Lister_strain_427 | product=calcium-translocating P-type ATPase | location=Tb427_05_v4:1074804-1077839(-) | length=1011 | sequence_SO=chromosome | SO=protein_coding	110284	15.8	Tentative 1 significant peptide	0.04
42	1.2	Tb427.08.8310	| organism=Trypanosoma_brucei_Lister_strain_427 | product=chaperone protein DNAj, putative | location=Tb427_08_v4:2460710-2462155(+) | length=481 | sequence_SO=chromosome | SO=protein_coding	51709	16	Tentative 1 significant peptide	0.08
42	1.3	Tb427tmp.01.1370	| organism=Trypanosoma_brucei_Lister_strain_427 | product=eukaryotic translation initiation factor 3 subunit, putative (eIF-3 beta) | location=Tb427_11_01_v4:2561052-2562080(-) | length=342 | sequence_SO=chromosome | SO=protein_coding	37712	14.3	Tentative 1 significant peptide	0.12
42	1.3	Tb427.10.14330	| organism=Trypanosoma_brucei_Lister_strain_427 | product=hypothetical protein, conserved | location=Tb427_10_v5:3484804-3487926(-) | length=1040 | sequence_SO=chromosome | SO=protein_coding	115886	11.1	Tentative 1 significant peptide	0.04
42	1.4	Tb427tmp.22.0006	| organism=Trypanosoma_brucei_Lister_strain_427 | product=hypothetical protein, conserved | location=Tb427_11_01_v4:655775-656482(+) | length=235 | sequence_SO=chromosome | SO=protein_coding	26748	28.4		0.17
41	1.5	Tb427tmp.02.5440				Tentative 1 significant peptide
41	1.6	Tb927.6.3030	| organism=Trypanosoma_brucei_TREU927 | product=hypothetical protein, conserved | location=Tb927_06_v5.1:900273-902759(+) | length=828 | sequence_SO=chromosome | SO=protein_coding	92469	9.6	Tentative 1 significant peptide	0.05
41	1.6	Tb427tmp.02.3460	| organism=Trypanosoma_brucei_Lister_strain_427 | product=pre-mRNA splicing factor, putative | location=Tb427_11_01_v4:1597149-1600289(+) | length=1046 | sequence_SO=chromosome | SO=protein_coding	116528	17.1	Tentative 1 significant peptide	0.04
41	1.6	Tb427tmp.02.4700	| organism=Trypanosoma_brucei_Lister_strain_427 | product=14-3-3 protein | location=Tb427_11_01_v4:1912281-1913039(-) | length=252 | sequence_SO=chromosome | SO=protein_coding	29178	17	Tentative 1 significant peptide	0.15
41	1.6	Tb927.1.430	| organism=Trypanosoma_brucei_TREU927 | product=retrotransposon hot spot protein (RHS, pseudogene), putative | location=Tb927_01_v5.1:159343-166608(+) | length=2422 | sequence_SO=chromosome | SO=protein_coding	273472	28.2		0.03
41	1.6	Tb927.11.3930	| organism=Trypanosoma_brucei_TREU927 | product=hypothetical protein, conserved | location=Tb927_11_v5.1:1152616-1153803(+) | length=395 | sequence_SO=chromosome | SO=protein_coding	44115	13.7		0.21
41	1.8	Tb11.0630	| organism=Trypanosoma_brucei_TREU927 | product=variant surface glycoprotein (VSG, pseudogene), putative,chrXI additional, unordered contigs | location=tryp_XI-1126c12.p1k:1970-3289(-) | length=439 | sequence_SO=contig | SO=protein_coding	48264	23	Tentative 1 significant peptide	0.09
40	1.9	Tb427.10.4900	| organism=Trypanosoma_brucei_Lister_strain_427 | product=TPR-repeat-containing chaperone protein DNAJ, putative | location=Tb427_10_v5:1221349-1222848(-) | length=499 | sequence_SO=chromosome | SO=protein_coding	55892	11.6	Tentative 1 significant peptide	0.08
40	2	Tb427tmp.v1.0400	| organism=Trypanosoma_brucei_Lister_strain_427 | product=hypothetical protein, conserved | location=Tb427_09_v4:1228457-1228903(-) | length=148 | sequence_SO=chromosome | SO=protein_coding	16922	32.5	Tentative 1 significant peptide	0.27
40	2.1	Tb427.05.1680	| organism=Trypanosoma_brucei_Lister_strain_427 | product=hypothetical protein, conserved | location=Tb427_05_v4:529334-534589(+) | length=1751 | sequence_SO=chromosome | SO=protein_coding	194715	10	Tentative 1 significant peptide	0.02
40	2.1	Tb427tmp.02.2640	| organism=Trypanosoma_brucei_Lister_strain_427 | product=dynein intermediate chain IC78, putative | location=Tb427_11_01_v4:1401895-1403862(+) | length=655 | sequence_SO=chromosome | SO=protein_coding	73247	6.9	Tentative 1 significant peptide	0.06
40	2.1	Tb427.10.1450	| organism=Trypanosoma_brucei_Lister_strain_427 | product=hypothetical protein, conserved | location=Tb427_10_v5:377968-386586(-) | length=2872 | sequence_SO=chromosome | SO=protein_coding	329250	11.3	Tentative 1 significant peptide	0.03
40	2.1	Tb927.6.2790	| organism=Trypanosoma_brucei_TREU927 | product=L-threonine 3-dehydrogenase, putative | location=Tb927_06_v5.1:836359-837357(+) | length=332 | sequence_SO=chromosome | SO=protein_coding	36934	26.5	Tentative 1 significant peptide	0.12
40	2.1	Tb427.10.11300	| organism=Trypanosoma_brucei_Lister_strain_427 | product=paraflagellar rod component, putative (PFC16) | location=Tb427_10_v5:2761056-2761436(+) | length=126 | sequence_SO=chromosome | SO=protein_coding	14319	22.3	Tentative 1 significant peptide	0.33
40	2.1	Tb427.08.2290	| organism=Trypanosoma_brucei_Lister_strain_427 | product=hypothetical protein, conserved | location=Tb427_08_v4:697315-697974(+) | length=219 | sequence_SO=chromosome | SO=protein_coding	23449	34.2	Tentative 1 significant peptide	0.19
40	2.1	Tb927.11.1110	| organism=Trypanosoma_brucei_TREU927 | product=calpain, putative | location=Tb927_11_v5.1:310409-314971(+) | length=1520 | sequence_SO=chromosome | SO=protein_coding	171357	12.1	Tentative 1 significant peptide	0.02
40	2.1	Tb427.04.3060	| organism=Trypanosoma_brucei_Lister_strain_427 | product=hypothetical protein, conserved | location=Tb427_04_v4:810565-811011(+) | length=148 | sequence_SO=chromosome | SO=protein_coding	17694	19.3	Tentative 1 significant peptide	0.26
40	2.2	Tb427.02.2510	| organism=Trypanosoma_brucei_Lister_strain_427 | product=hypothetical protein, conserved | location=Tb427_02_v4:494463-495275(-) | length=270 | sequence_SO=chromosome | SO=protein_coding	29171	7.9	Tentative 1 significant peptide	0.15
40	2.3	Tb427.06.4740	| organism=Trypanosoma_brucei_Lister_strain_427 | product=importin-alpha re-exporter protein, putative | location=Tb427_06_v4:1318359-1321241(+) | length=960 | sequence_SO=chromosome | SO=protein_coding	106361	4	Tentative 1 significant peptide	0.04
39	2.6	Tb427.07.4620				Tentative 1 significant peptide
39	2.7	Tb427.03.5580	| organism=Trypanosoma_brucei_Lister_strain_427 | product=tryptophanyl-tRNA synthetase, putative | location=Tb427_03_v4:1563085-1564254(+) | length=389 | sequence_SO=chromosome | SO=protein_coding	44244	14.2	Tentative 1 significant peptide	0.1
39	2.8	Tb427tmp.01.8210	| organism=Trypanosoma_brucei_Lister_strain_427 | product=hypothetical protein, conserved | location=Tb427_11_01_v4:4313351-4314580(-) | length=409 | sequence_SO=chromosome | SO=protein_coding	44066	4.2	Tentative 1 significant peptide	0.1
39	2.8	Tb427.10.7990	| organism=Trypanosoma_brucei_Lister_strain_427 | product=replication factor C, subunit 5, putative | location=Tb427_10_v5:1990165-1991214(-) | length=349 | sequence_SO=chromosome | SO=protein_coding	38709	23.9	Tentative 1 significant peptide	0.11
38	3	Tb427.06.3420	| organism=Trypanosoma_brucei_Lister_strain_427 | product=hypothetical protein, conserved | location=Tb427_06_v4:1009297-1010346(-) | length=349 | sequence_SO=chromosome | SO=protein_coding	39480	10.9	Tentative 1 significant peptide	0.11
38	3.1	Tb427tmp.01.7720	| organism=Trypanosoma_brucei_Lister_strain_427 | product=zinc finger protein, putative | location=Tb427_11_01_v4:4193870-4195462(-) | length=530 | sequence_SO=chromosome | SO=protein_coding	58070	8.5	Tentative 1 significant peptide	0.07
38	3.1	Tb427tmp.24.0009	| organism=Trypanosoma_brucei_Lister_strain_427 | product=variant surface glycoprotein (VSG, pseudogene), putative | location=Tb427_11_01_v4:4760997-4761759(-) | length=254 | sequence_SO=chromosome | SO=protein_coding	29052	13.6	Tentative 1 significant peptide	0.15
38	3.2	Tb427tmp.01.5860	| organism=Trypanosoma_brucei_Lister_strain_427 | product=T-complex protein 1, epsilon subunit, putative (TCP-1-epsilon) | location=Tb427_11_01_v4:3734944-3736560(+) | length=538 | sequence_SO=chromosome | SO=protein_coding	59343	13	Tentative 1 significant peptide	0.07
38	3.2	Tb11.v5.0629	| organism=Trypanosoma_brucei_TREU927 | product=fumarate hydratase, putative | location=Tb927_11_bin_v5.1:3056974-3058350(+) | length=458 | sequence_SO=random_sequence | SO=protein_coding	50057	11.2	Tentative 1 significant peptide	0.09
38	3.2	Tb427.06.2740	| organism=Trypanosoma_brucei_Lister_strain_427 | product=pyridoxal kinase (pdxK) | location=Tb427_06_v4:824013-824915(+) | length=300 | sequence_SO=chromosome | SO=protein_coding	33332	18.8	Tentative 1 significant peptide	0.13
38	3.3	Tb427.06.1470	| organism=Trypanosoma_brucei_Lister_strain_427 | product=hypothetical protein, conserved | location=Tb427_06_v4:517473-518144(-) | length=223 | sequence_SO=chromosome | SO=protein_coding	27348	19.7		0.35
37	3.8	Tb427.10.6150	| organism=Trypanosoma_brucei_Lister_strain_427 | product=neurobeachin/beige protein, putative | location=Tb427_10_v5:1549439-1559167(-) | length=3242 | sequence_SO=chromosome | SO=protein_coding	361062	7.1	Tentative 1 significant peptide	0.02
37	4	Tb10.v4.0240	| organism=Trypanosoma_brucei_TREU927 | product=variant surface glycoprotein (VSG, pseudogene), putative /product=,chrX additional, unordered contigs | location=tryp_X-50f09.p2kB193:25999-27369(+) | length=456 | sequence_SO=contig | SO=protein_codin	48711	7.2	Tentative 1 significant peptide
37	4.1	Tb427.10.12330	| organism=Trypanosoma_brucei_Lister_strain_427 | product=hypothetical protein, conserved (ZC3H34) | location=Tb427_10_v5:2993000-2993608(-) | length=202 | sequence_SO=chromosome | SO=protein_coding	22352	17.7	Tentative 1 significant peptide	0.2
37	4.4	Tb427.07.3160	| organism=Trypanosoma_brucei_Lister_strain_427 | product=dynein heavy chain, cytosolic, putative | location=Tb427_07_v4:802506-818378(+) | length=5290 | sequence_SO=chromosome | SO=protein_coding	596062	11.6	Tentative 1 significant peptide	0.01
36	4.8	Tb427.08.5040	| organism=Trypanosoma_brucei_Lister_strain_427 | product=hypothetical protein, conserved | location=Tb427_08_v4:1490080-1490916(+) | length=278 | sequence_SO=chromosome | SO=protein_coding	31114	13.4	Tentative 1 significant peptide	0.14
36	4.8	Tb427.10.14780	| organism=Trypanosoma_brucei_Lister_strain_427 | product=protein kinase, putative | location=Tb427_10_v5:3605525-3606379(-) | length=284 | sequence_SO=chromosome | SO=protein_coding	31325	6	Tentative 1 significant peptide	0.3
36	5.1	Tb427.07.5840	| organism=Trypanosoma_brucei_Lister_strain_427 | product=hypothetical protein, conserved | location=Tb427_07_v4:1575482-1576171(+) | length=229 | sequence_SO=chromosome | SO=protein_coding	26148	10.9	Tentative 1 significant peptide	0.17
36	5.5	Tb427.06.1290	| organism=Trypanosoma_brucei_Lister_strain_427 | product=hypothetical protein, conserved | location=Tb427_06_v4:473204-475903(-) | length=899 | sequence_SO=chromosome | SO=protein_coding	100465	8.8	Tentative 1 significant peptide	0.04
35	5.8	Tb427.04.550	| organism=Trypanosoma_brucei_Lister_strain_427 | product=hypothetical protein, conserved | location=Tb427_04_v4:151019-151453(-) | length=144 | sequence_SO=chromosome | SO=protein_coding	16661	21.8	Tentative 1 significant peptide	0.28
35	6.2	Tb11.v5.0324	| organism=Trypanosoma_brucei_TREU927 | product=variant surface protein, atypical (VSG), putative | location=Tb927_11_bin_v5.1:908617-910287(+) | length=557 | sequence_SO=random_sequence | SO=protein_coding	64526	22.2	Tentative 1 significant peptide	0.07
35	6.3	Tb427.04.2870	| organism=Trypanosoma_brucei_Lister_strain_427 | product=hypothetical protein, conserved | location=Tb427_04_v4:757158-758009(+) | length=283 | sequence_SO=chromosome | SO=protein_coding	33209	25.5	Tentative 1 significant peptide	0.13
35	6.4	Tb427.07.7450	| organism=Trypanosoma_brucei_Lister_strain_427 | product=GTP-binding protein, putative | location=Tb427_07_v4:2140527-2142332(-) | length=601 | sequence_SO=chromosome | SO=protein_coding	68342	17.7	Tentative 1 significant peptide	0.06
35	6.5	Tb927.4.5780	| organism=Trypanosoma_brucei_TREU927 | product=variant surface glycoprotein (VSG, pseudogene), putative,variant surface glycoprotein, degenerate | location=Tb927_04_v5.1:1585925-1587514(-) | length=530 | sequence_SO=chromosome | SO=protein_coding	57349	18.8	Tentative 1 significant peptide	0.07
35	6.6	Tb11.v5.0767	| organism=Trypanosoma_brucei_TREU927 | product=pumillo RNA binding protein PUF1, putative | location=Tb927_11_bin_v5.1:4007746-4009257(+) | length=503 | sequence_SO=random_sequence | SO=protein_coding	55740	13.4	Tentative 1 significant peptide	0.08
35	6.6	Tb927.4.4460	| organism=Trypanosoma_brucei_TREU927 | product=adenylyl cyclase (GRESAG 4.4) | location=Tb927_04_v5.1:1191868-1195734(-) | length=1288 | sequence_SO=chromosome | SO=protein_coding	144169	6.8	Tentative 1 significant peptide	0.03
35	7.2	Tb427tmp.211.2970	| organism=Trypanosoma_brucei_Lister_strain_427 | product=structural maintenance of chromosome 1, putative (SMC1) | location=Tb427_09_v4:1797852-1801679(+) | length=1275 | sequence_SO=chromosome | SO=protein_coding	144462	18.8	Tentative 1 significant peptide	0.03
34	7.5	Tb427.10.3200	| organism=Trypanosoma_brucei_Lister_strain_427 | product=U2 splicing auxiliary factor, putative (U2AF35) | location=Tb427_10_v5:829625-830368(+) | length=247 | sequence_SO=chromosome | SO=protein_coding	29096	14	Tentative 1 significant peptide	0.15
34	7.6	Tb11.1380	| organism=Trypanosoma_brucei_TREU927 | product=hypothetical protein, conserved | location=Tb927_11_bin_v5.1:5129094-5130293(-) | length=399 | sequence_SO=random_sequence | SO=protein_coding	45606	20	Tentative 1 significant peptide	0.09
34	8.3	Tb427.05.2890	| organism=Trypanosoma_brucei_Lister_strain_427 | product=hypothetical protein, conserved | location=Tb427_05_v4:907020-913511(-) | length=2163 | sequence_SO=chromosome | SO=protein_coding	236665	8.1	Tentative 1 significant peptide	0.02
34	8.8	Tb427tmp.01.0170	| organism=Trypanosoma_brucei_Lister_strain_427 | product=NADPH--cytochrome p450 reductase, putative (CPR) | location=Tb427_11_01_v4:2291339-2293246(+) | length=635 | sequence_SO=chromosome | SO=protein_coding	70849	21.1	Tentative 1 significant peptide	0.06
34	8.8	Tb927.9.7910	| organism=Trypanosoma_brucei_TREU927 | product=hypothetical protein, conserved | location=Tb927_09_v5.1:1308129-1308986(-) | length=285 | sequence_SO=chromosome | SO=protein_coding	32616	19.9	Tentative 1 significant peptide
34	8.8	Tb427.06.5260	| organism=Trypanosoma_brucei_Lister_strain_427 | product=variant surface glycoprotein (VSG), putative | location=Tb427_06_v4:1456086-1456856(-) | length=256 | sequence_SO=chromosome | SO=protein_coding	27160	32.4	Tentative 1 significant peptide
34	8.9	Tb427.10.4200	| organism=Trypanosoma_brucei_Lister_strain_427 | product=hypothetical protein, conserved | location=Tb427_10_v5:1105565-1108159(+) | length=864 | sequence_SO=chromosome | SO=protein_coding	100014	15.5		0.09
33	9.3	Tb927.11.2870	| organism=Trypanosoma_brucei_TREU927 | product=hypothetical protein | location=Tb927_11_v5.1:843175-843657(-) | length=160 | sequence_SO=chromosome | SO=protein_coding	17958	9.8	Tentative 1 significant peptide	0.25
33	9.5	Tb927.7.3700	| organism=Trypanosoma_brucei_TREU927 | product=hypothetical protein, conserved | location=Tb927_07_v5.1:964950-965867(-) | length=305 | sequence_SO=chromosome | SO=protein_coding	33745	14.7	Tentative 1 significant peptide	0.13
33	9.8	Tb427.05.1870	| organism=Trypanosoma_brucei_Lister_strain_427 | product=hypothetical protein, conserved | location=Tb427_05_v4:580764-583427(+) | length=887 | sequence_SO=chromosome | SO=protein_coding	96746	17.1	Tentative 1 significant peptide	0.04
33	10	Tb427.07.3560	| organism=Trypanosoma_brucei_Lister_strain_427 | product=hypothetical protein, conserved | location=Tb427_07_v4:922190-927472(-) | length=1760 | sequence_SO=chromosome | SO=protein_coding	199030	12.4	Tentative 1 significant peptide	0.02
33	10	Tb427.06.1880	| organism=Trypanosoma_brucei_Lister_strain_427 | product=aspartyl-tRNA synthetase, putative | location=Tb427_06_v4:624266-625948(-) | length=560 | sequence_SO=chromosome | SO=protein_coding	62950	7.7	Tentative 1 significant peptide	0.07
33	11	Tb927.4.2140	| organism=Trypanosoma_brucei_TREU927 | product=MBO2 | location=Tb927_04_v5.1:553424-556426(+) | length=1000 | sequence_SO=chromosome | SO=protein_coding	114694	17		0.08
33	11	Tb427.03.5130	| organism=Trypanosoma_brucei_Lister_strain_427 | product=hypothetical protein, conserved | location=Tb427_03_v4:1439497-1440633(+) | length=378 | sequence_SO=chromosome | SO=protein_coding	44170	18.4	Tentative 1 significant peptide	0.1
33	11	Tb927.10.1560	| organism=Trypanosoma_brucei_TREU927 | product=hypothetical protein, conserved | location=Tb927_10_v5.1:428456-430939(-) | length=827 | sequence_SO=chromosome | SO=protein_coding	91539	19.9	Tentative 1 significant peptide	0.05
32	12	Tb427.02.220	| organism=Trypanosoma_brucei_Lister_strain_427 | product=retrotransposon hot spot protein (RHS, pseudogene), putative | location=Tb427_02_v4:23778-24599(-) | length=272 | sequence_SO=chromosome | SO=protein_coding	30667	30.5	Tentative 1 significant peptide	0.14
32	12	Tb427.10.15310	| organism=Trypanosoma_brucei_Lister_strain_427 | product=hypothetical protein, conserved | location=Tb427_10_v5:3746572-3747924(+) | length=450 | sequence_SO=chromosome | SO=protein_coding	47448	25.7	Tentative 1 significant peptide	0.09
32	12	Tb427.07.4060	| organism=Trypanosoma_brucei_Lister_strain_427 | product=calpain-like cysteine peptidase, putative | location=Tb427_07_v4:1076026-1076373(+) | length=115 | sequence_SO=chromosome | SO=protein_coding	12865	18.8	Tentative 1 significant peptide	0.37
32	12	Tb927.11.11080	| organism=Trypanosoma_brucei_TREU927 | product=Nucleoporin (TbNup149) | location=Tb927_11_v5.1:2966881-2971249(+) | length=1439 | sequence_SO=chromosome | SO=protein_coding	149140	6.2	Tentative 1 significant peptide	0.03
32	12	Tb11.1470	| organism=Trypanosoma_brucei_TREU927 | product=variant surface glycoprotein (VSG, pseudogene), putative,chrXI additional, unordered contigs | location=tryp_XI-862d07.q2kd7148:6837-8075(-) | length=412 | sequence_SO=contig | SO=protein_coding	44505	13.1	Tentative 1 significant peptide	0.1
32	13	Tb427.04.1500	| organism=Trypanosoma_brucei_Lister_strain_427 | product=RNA editing associated helicase 2 (REH2) | location=Tb427_04_v4:381801-388304(-) | length=2167 | sequence_SO=chromosome | SO=protein_coding	241711	13.4		0.02
32	13	Tb927.8.800	| organism=Trypanosoma_brucei_TREU927 | product=hypothetical protein, conserved | location=Tb927_08_v5.1:224410-231003(-) | length=2197 | sequence_SO=chromosome | SO=protein_coding	246564	8.5	Tentative 1 significant peptide	0.02
32	14	Tb427.02.5610	| organism=Trypanosoma_brucei_Lister_strain_427 | product=hypothetical protein, conserved | location=Tb427_02_v4:1008912-1013481(+) | length=1521 | sequence_SO=chromosome | SO=protein_coding	163254	10.3	Tentative 1 significant peptide	0.03
32	14	Tb427.04.230	| organism=Trypanosoma_brucei_Lister_strain_427 | product=DNA-directed RNA polymerase III subunit, pseudogene, putative | location=Tb427_04_v4:43236-45149(-) | length=636 | sequence_SO=chromosome | SO=protein_coding	73887	21	Tentative 1 significant peptide	0.06
32	14	Tb427tmp.18.0015	| organism=Trypanosoma_brucei_Lister_strain_427 | product=hypothetical protein, conserved | location=Tb427_11_01_v4:581380-582024(+) | length=214 | sequence_SO=chromosome | SO=protein_coding	24752	26.2	Tentative 1 significant peptide	0.18
32	14	Tb427.06.4070	| organism=Trypanosoma_brucei_Lister_strain_427 | product=hypothetical protein, conserved | location=Tb427_06_v4:1183238-1184023(-) | length=261 | sequence_SO=chromosome | SO=protein_coding	29274	12.4	Tentative 1 significant peptide	0.15
31	15	Tb427tmp.02.3530	| organism=Trypanosoma_brucei_Lister_strain_427 | product=mitochondrial DNA-directed RNA polymerase (MTRNAP) | location=Tb427_11_01_v4:1617276-1621100(+) | length=1274 | sequence_SO=chromosome | SO=protein_coding	143824	7.2	Tentative 1 significant peptide	0.03
31	15	Tb427tmp.01.1480	| organism=Trypanosoma_brucei_Lister_strain_427 | product=60S ribosomal protein L34, putative | location=Tb427_11_01_v4:2581837-2582349(-) | length=170 | sequence_SO=chromosome | SO=protein_coding	19402	34	Tentative 1 significant peptide	0.23
31	16	Tb427.06.2030	| organism=Trypanosoma_brucei_Lister_strain_427 | product=protein kinase, putative | location=Tb427_06_v4:664555-666474(-) | length=639 | sequence_SO=chromosome | SO=protein_coding	69151	15.4	Tentative 1 significant peptide	0.06
31	16	Tb427.06.4480	| organism=Trypanosoma_brucei_Lister_strain_427 | product=valyl-tRNA synthetase, putative (ValRS) | location=Tb427_06_v4:1257745-1260672(-) | length=975 | sequence_SO=chromosome | SO=protein_coding	110931	10.2	Tentative 1 significant peptide	0.04
31	17	Tb427tmp.01.1740	| organism=Trypanosoma_brucei_Lister_strain_427 | product=2-oxoglutarate dehydrogenase E1 component, putative | location=Tb427_11_01_v4:2632915-2635932(+) | length=1005 | sequence_SO=chromosome | SO=protein_coding	112944	13.9	Tentative 1 significant peptide	0.04
31	17	Tb427tmp.v2.0090	| organism=Trypanosoma_brucei_Lister_strain_427 | product=variant surface glycoprotein (VSG, pseudogene), putative | location=Tb427_09_v4:3052628-3054159(-) | length=510 | sequence_SO=chromosome | SO=protein_coding	54468	25.6	Tentative 1 significant peptide	0.08
31	17	Tb427tmp.01.2730	| organism=Trypanosoma_brucei_Lister_strain_427 | product=hypothetical protein, conserved | location=Tb427_11_01_v4:2868408-2876879(+) | length=2823 | sequence_SO=chromosome | SO=protein_coding	311944	10	Tentative 1 significant peptide	0.03
31	17	Tb927.6.5470	| organism=Trypanosoma_brucei_TREU927 | product=variant surface glycoprotein (VSG, pseudogene), putative,variant surface glycoprotein, degenerate | location=Tb927_06_v5.1:1514870-1516435(-) | length=521 | sequence_SO=chromosome | SO=protein_coding	57410	17.8	Tentative 1 significant peptide	0.16
31	18	Tb427.BES51.2	| organism=Trypanosoma_brucei_Lister_strain_427 | product=unspecified product | location=Tb427_telo51_v2:15337-16353(+) | length=338 | sequence_SO=contig | SO=protein_coding	37597	16.4	Tentative 1 significant peptide	0.12
30	19	Tb427.08.1090	| organism=Trypanosoma_brucei_Lister_strain_427 | product=nuclear-poly(A)-polymerase-like (NPAPL) | location=Tb427_08_v4:347726-349966(-) | length=746 | sequence_SO=chromosome | SO=protein_coding	81753	17.4	Tentative 1 significant peptide	0.05
30	20	Tb927.10.15280	| organism=Trypanosoma_brucei_TREU927 | product=hypothetical protein, conserved | location=Tb927_10_v5.1:3726748-3730341(+) | length=1197 | sequence_SO=chromosome | SO=protein_coding	131218	7.4	Tentative 1 significant peptide	0.03
30	20	Tb927.3.420	| organism=Trypanosoma_brucei_TREU927 | product=variant surface glycoprotein (VSG, pseudogene), putative,variant surface glycoprotein, degenerate | location=Tb927_03_v5.1:90838-92412(+) | length=525 | sequence_SO=chromosome | SO=protein_coding	58793	31.1	Tentative 1 significant peptide
30	20	Tb10.v4.0140	| organism=Trypanosoma_brucei_TREU927 | product=variant surface glycoprotein (VSG, pseudogene), putative,variant surface glycoprotein (VSG, pseudogene), fragment,chrX additional, unordered contig | location=tryp_X-276b11.q1c:22322-23693(+) | length=	50035	20.2	Tentative 1 significant peptide	0.09
30	21	Tb927.8.1270	| organism=Trypanosoma_brucei_TREU927 | product=hypothetical protein, conserved | location=Tb927_08_v5.1:400702-402162(-) | length=486 | sequence_SO=chromosome | SO=protein_coding	53513	26.7	Tentative 1 significant peptide	0.08
30	21	Tb427tmp.01.7580	| organism=Trypanosoma_brucei_Lister_strain_427 | product=hypothetical protein, conserved | location=Tb427_11_01_v4:4156642-4159524(-) | length=960 | sequence_SO=chromosome | SO=protein_coding	105160	11
30	21	Tb427.05.2780	| organism=Trypanosoma_brucei_Lister_strain_427 | product=mitochondrial DNA polymerase beta | location=Tb427_05_v4:879976-881199(-) | length=407 | sequence_SO=chromosome | SO=protein_coding	46071	5	Tentative 1 significant peptide	0.09
30	21	Tb427.04.2740	| organism=Trypanosoma_brucei_Lister_strain_427 | product=hypothetical protein, conserved | location=Tb427_04_v4:723502-723954(+) | length=150 | sequence_SO=chromosome | SO=protein_coding	16317	61.3		0.65
30	21	Tb427tmp.211.2550	| organism=Trypanosoma_brucei_Lister_strain_427 | product=hypothetical protein, conserved | location=Tb427_09_v4:1726899-1728233(+) | length=444 | sequence_SO=chromosome | SO=protein_coding	50639	10	Tentative 1 significant peptide	0.09
30	22	Tb927.4.470	| organism=Trypanosoma_brucei_TREU927 | product=snoRNP protein GAR1, putative | location=Tb927_04_v5.1:137277-137966(-) | length=229 | sequence_SO=chromosome | SO=protein_coding	21770	21.7	Tentative 1 significant peptide
30	22	Tb927.3.4140	| organism=Trypanosoma_brucei_TREU927 | product=hypothetical protein, conserved | location=Tb927_03_v5.1:1164361-1166046(-) | length=561 | sequence_SO=chromosome | SO=protein_coding	61853	10	Tentative 1 significant peptide	0.07
30	23	Tb427.10.9650	| organism=Trypanosoma_brucei_Lister_strain_427 | product=hypothetical protein, conserved | location=Tb427_10_v5:2378108-2382328(+) | length=1406 | sequence_SO=chromosome | SO=protein_coding	152833	9.6	Tentative 1 significant peptide	0.03
29	23	Tb427tmp.160.0450	| organism=Trypanosoma_brucei_Lister_strain_427 | product=protein kinase, putative | location=Tb427_09_v4:347104-348501(-) | length=465 | sequence_SO=chromosome | SO=protein_coding	51432	7.7	Tentative 1 significant peptide	0.08
29	24	Tb09.v4.0069	| organism=Trypanosoma_brucei_TREU927 | product=variant surface glycoprotein (VSG, pseudogene), putative,chrIX additional, unordered contigs | location=tryp_IXb-217g08.q1c:10562-11536(+) | length=324 | sequence_SO=contig | SO=protein_coding	34860	21.8	Tentative 1 significant peptide	0.13
29	24	Tb427.05.2660	| organism=Trypanosoma_brucei_Lister_strain_427 | product=hypothetical protein, conserved | location=Tb427_05_v4:849156-851738(+) | length=860 | sequence_SO=chromosome | SO=protein_coding	97768	14	Tentative 1 significant peptide	0.09
29	25	Tb427.03.5550	| organism=Trypanosoma_brucei_Lister_strain_427 | product=small GTP-binding protein, putative (TbRX1) | location=Tb427_03_v4:1559513-1560064(+) | length=183 | sequence_SO=chromosome | SO=protein_coding	20625	6.9	Tentative 1 significant peptide	0.22
29	25	Tb427tmp.01.6670				Tentative 1 significant peptide
29	26	Tb427tmp.01.2000	| organism=Trypanosoma_brucei_Lister_strain_427 | product=hslVU complex proteolytic subunit, putative | location=Tb427_11_01_v4:2684385-2685014(+) | length=209 | sequence_SO=chromosome | SO=protein_coding	22670	15	Tentative 1 significant peptide	0.2
29	26	Tb427tmp.211.0350	| organism=Trypanosoma_brucei_Lister_strain_427 | product=adenylate kinase (ADKG) | location=Tb427_09_v4:1324350-1324952(-) | length=200 | sequence_SO=chromosome | SO=protein_coding	22426	17.7	Tentative 1 significant peptide	0.2
29	26	Tb427.10.15390	| organism=Trypanosoma_brucei_Lister_strain_427 | product=kinesin, putative | location=Tb427_10_v5:3774671-3777958(+) | length=1095 | sequence_SO=chromosome | SO=protein_coding	123374	18.8	Tentative 1 significant peptide	0.03
29	27	Tb427.04.1330	| organism=Trypanosoma_brucei_Lister_strain_427 | product=DNA topoisomerase IB, large subunit | location=Tb427_04_v4:349548-351638(-) | length=696 | sequence_SO=chromosome | SO=protein_coding	79260	17.1	Tentative 1 significant peptide	0.11
29	28	Tb427tmp.244.2650	| organism=Trypanosoma_brucei_Lister_strain_427 | product=hypothetical protein, conserved | location=Tb427_09_v4:2326812-2329505(+) | length=897 | sequence_SO=chromosome | SO=protein_coding	99975	10.8	Tentative 1 significant peptide	0.04
29	28	Tb427tmp.01.2050	| organism=Trypanosoma_brucei_Lister_strain_427 | product=zinc carboxypeptidase, putative | location=Tb427_11_01_v4:2692128-2695706(+) | length=1192 | sequence_SO=chromosome | SO=protein_coding	131127	12.8	Tentative 1 significant peptide	0.03
28	29	Tb427tmp.01.6490	| organism=Trypanosoma_brucei_Lister_strain_427 | product=hypothetical protein, conserved | location=Tb427_11_01_v4:3888486-3890423(-) | length=645 | sequence_SO=chromosome | SO=protein_coding	73654	15.4	Tentative 1 significant peptide	0.06
28	30	Tb427.02.3880	| organism=Trypanosoma_brucei_Lister_strain_427 | product=heterogeneous nuclear ribonucleoprotein H/F, putative (HNRNPH) | location=Tb427_02_v4:687029-688494(-) | length=486 | sequence_SO=chromosome | SO=protein_coding	55035	16.4	Tentative 1 significant peptide	0.08
28	30	Tb427tmp.211.3320	| organism=Trypanosoma_brucei_Lister_strain_427 | product=hypothetical protein, conserved | location=Tb427_09_v4:1863738-1866335(+) | length=865 | sequence_SO=chromosome | SO=protein_coding	100618	12.8		0.04
28	30	Tb427.08.5820	| organism=Trypanosoma_brucei_Lister_strain_427 | product=hypothetical protein, conserved | location=Tb427_08_v4:1712660-1713796(+) | length=378 | sequence_SO=chromosome | SO=protein_coding	41858	24.4	Tentative 1 significant peptide	0.1
28	30	Tb427.04.2510	| organism=Trypanosoma_brucei_Lister_strain_427 | product=multidrug resistance-associated protein, putative (PGPA) | location=Tb427_04_v4:662341-666852(+) | length=1503 | sequence_SO=chromosome | SO=protein_coding	164324	8.5		0.03
28	32	Tb427.08.3480	| organism=Trypanosoma_brucei_Lister_strain_427 | product=hypothetical protein, conserved | location=Tb427_08_v4:1033984-1035810(+) | length=608 | sequence_SO=chromosome | SO=protein_coding	67797	13.8	Tentative 1 significant peptide	0.06
28	32	Tb427tmp.02.2050	| organism=Trypanosoma_brucei_Lister_strain_427 | product=protein kinase, putative | location=Tb427_11_01_v4:1269921-1273262(+) | length=1113 | sequence_SO=chromosome | SO=protein_coding	123318	6.3	Tentative 1 significant peptide	0.03
28	32	Tb427.02.1810	| organism=Trypanosoma_brucei_Lister_strain_427 | product=transcription silencer (ISWI) | location=Tb427_02_v4:335560-339042(+) | length=1160 | sequence_SO=chromosome | SO=protein_coding	132675	8.4	Tentative 1 significant peptide	0.03
28	35	Tb427.04.3390	| organism=Trypanosoma_brucei_Lister_strain_427 | product=tuzin, putative | location=Tb427_04_v4:884504-886531(-) | length=675 | sequence_SO=chromosome | SO=protein_coding	74098	14.4	Tentative 1 significant peptide	0.06
28	36	Tb427.05.3760	| organism=Trypanosoma_brucei_Lister_strain_427 | product=meiotic recombination protein spo11, putative | location=Tb427_05_v4:1170874-1172169(+) | length=431 | sequence_SO=chromosome | SO=protein_coding	48727	9.3	Tentative 1 significant peptide	0.09
27	37	Tb927.10.7880	| organism=Trypanosoma_brucei_TREU927 | product=hypothetical protein, conserved | location=Tb927_10_v5.1:1968357-1970312(-) | length=651 | sequence_SO=chromosome | SO=protein_coding	76767	15.5	Tentative 1 significant peptide	0.06
27	38	Tb05.5K5.160	| organism=Trypanosoma_brucei_TREU927 | product=hypothetical protein, conserved,BAC from homologous region on chr5 | location=5K5_v5.1:29386-32166(-) | length=926 | sequence_SO=contig | SO=protein_coding	108136	23	Tentative 1 significant peptide	0.04
27	38	Tb427.06.5080				Tentative 1 significant peptide
27	38	Tb427.06.3280	| organism=Trypanosoma_brucei_Lister_strain_427 | product=cyclosome subunit 1, putative | location=Tb427_06_v4:967178-972691(+) | length=1837 | sequence_SO=chromosome | SO=protein_coding	201956	8.9	Tentative 1 significant peptide	0.02
27	39	Tb427.06.1210				Tentative 1 significant peptide
27	39	Tb427tmp.211.1690	| organism=Trypanosoma_brucei_Lister_strain_427 | product=hypothetical protein, conserved | location=Tb427_09_v4:1559210-1559716(-) | length=168 | sequence_SO=chromosome | SO=protein_coding	18757	18.8	Tentative 1 significant peptide
27	41	Tb927.5.5270	| organism=Trypanosoma_brucei_TREU927 | product=variant surface glycoprotein (VSG, pseudogene), putative,variant surface glycoprotein, frameshift | location=Tb927_05_v5.1:1634603-1636006(-) | length=468 | sequence_SO=chromosome | SO=protein_coding	53673	27.9		0.08
27	41	Tb927.3.920	| organism=Trypanosoma_brucei_TREU927 | product=hypothetical protein, conserved | location=Tb927_03_v5.1:212945-216754(+) | length=1269 | sequence_SO=chromosome | SO=protein_coding	136179	10.8	Tentative 1 significant peptide	0.03
27	41	Tb427.10.14920	| organism=Trypanosoma_brucei_Lister_strain_427 | product=hypothetical protein, conserved | location=Tb427_10_v5:3644915-3648637(+) | length=1240 | sequence_SO=chromosome | SO=protein_coding	135990	9.5	Tentative 1 significant peptide	0.03
27	42	Tb427.07.2410	| organism=Trypanosoma_brucei_Lister_strain_427 | product=hypothetical protein, conserved | location=Tb427_07_v4:620507-622309(-) | length=600 | sequence_SO=chromosome | SO=protein_coding	66446	14.1		0.06
27	43	Tb427.05.2880	| organism=Trypanosoma_brucei_Lister_strain_427 | product=chaperone protein DNAj, putative | location=Tb427_05_v4:905633-906199(-) | length=188 | sequence_SO=chromosome | SO=protein_coding	21576	23.5	Tentative 1 significant peptide	0.21
27	44	Tb427.08.6250	| organism=Trypanosoma_brucei_Lister_strain_427 | product=hypothetical protein, conserved | location=Tb427_08_v4:1817412-1819487(+) | length=691 | sequence_SO=chromosome | SO=protein_coding	75330	10.7	Tentative 1 significant peptide	0.12
27	45	Tb927.11.17150	| organism=Trypanosoma_brucei_TREU927 | product=variant surface glycoprotein (VSG), frameshifted | location=Tb927_11_v5.1:4608703-4610302(-) | length=532 | sequence_SO=chromosome | SO=protein_coding	57556	12.4	Tentative 1 significant peptide	0.07
26	47	Tb927.11.18590	| organism=Trypanosoma_brucei_TREU927 | product=variant surface glycoprotein (VSG), putative | location=Tb927_11_v5.1:5125358-5126845(+) | length=495 | sequence_SO=chromosome | SO=protein_coding	54571	27.8		0.08
26	47	Tb427.10.15460	| organism=Trypanosoma_brucei_Lister_strain_427 | product=hypothetical protein, conserved | location=Tb427_10_v5:3798078-3799427(+) | length=449 | sequence_SO=chromosome | SO=protein_coding	49052	8.5	Tentative 1 significant peptide	0.09
26	48	Tb927.5.100	| organism=Trypanosoma_brucei_TREU927 | product=expression site-associated gene (ESAG, pseudogene), putative,expression site-associated gene 9 (ESAG9), degenerate | location=Tb927_05_v5.1:965-1813(-) | length=283 | sequence_SO=chromosome | SO=protei	31961	62	Tentative 1 significant peptide	0.14
26	48	Tb427.06.2230	| organism=Trypanosoma_brucei_Lister_strain_427 | product=hypothetical protein, conserved | location=Tb427_06_v4:704944-707271(+) | length=775 | sequence_SO=chromosome | SO=protein_coding	86575	13.1	Tentative 1 significant peptide	0.05
26	48	Tb427.02.6090	| organism=Trypanosoma_brucei_Lister_strain_427 | product=60S ribosomal protein L44 (RPL44) | location=Tb427_02_v4:1099962-1100282(+) | length=106 | sequence_SO=chromosome | SO=protein_coding	12446	48.6	Tentative 1 significant peptide	0.38
26	49	Tb927.11.19960	| organism=Trypanosoma_brucei_TREU927 | product=variant surface glycoprotein (VSG, pseudogene), putative | location=Tb927_11_RH_fork_v5.1:457536-459062(-) | length=508 | sequence_SO=chromosome | SO=protein_coding	57230	28.4	Tentative 1 significant peptide	0.07
26	50	Tb427tmp.02.5020	| organism=Trypanosoma_brucei_Lister_strain_427 | product=seryl-tRNA synthetase, putative | location=Tb427_11_01_v4:1982773-1984212(-) | length=479 | sequence_SO=chromosome | SO=protein_coding	53823	15.7	Tentative 1 significant peptide	0.08
26	51	Tb427.10.11080	| organism=Trypanosoma_brucei_Lister_strain_427 | product=paraflagellar rod protein | location=Tb427_10_v5:2701397-2709295(-) | length=2632 | sequence_SO=chromosome | SO=protein_coding	289840	3.4	Tentative 1 significant peptide	0.01
26	52	Tb427.02.3580	| organism=Trypanosoma_brucei_Lister_strain_427 | product=transcription elongation factor s-II, putative (TFIIS2-1) | location=Tb427_02_v4:641740-643143(-) | length=467 | sequence_SO=chromosome | SO=protein_coding	52084	28.1	Tentative 1 significant peptide	0.08
26	53	Tb427.03.310	| organism=Trypanosoma_brucei_Lister_strain_427 | product=variant surface glycoprotein (VSG, pseudogene), putative | location=Tb427_03_v4:56544-58115(+) | length=522 | sequence_SO=chromosome | SO=protein_coding	57935	37.8	Tentative 1 significant peptide	0.07
26	56	Tb427.10.2950	| organism=Trypanosoma_brucei_Lister_strain_427 | product=hypothetical protein, conserved | location=Tb427_10_v5:766943-772546(+) | length=1867 | sequence_SO=chromosome | SO=protein_coding	206670	11.5	Tentative 1 significant peptide	0.02
25	58	Tb427tmp.02.1564				Tentative 1 significant peptide
25	58	Tb427.05.2570	| organism=Trypanosoma_brucei_Lister_strain_427 | product=translation initiation factor, putative (EIF3B) | location=Tb427_05_v4:826032-828122(+) | length=696 | sequence_SO=chromosome | SO=protein_coding	79801	15.7	Tentative 1 significant peptide	0.05
25	58	Tb427.10.11700				Tentative 1 significant peptide
25	60	Tb427.08.5710	| organism=Trypanosoma_brucei_Lister_strain_427 | product=recombination initiation protein NBS1, putative | location=Tb427_08_v4:1689039-1691792(+) | length=917 | sequence_SO=chromosome | SO=protein_coding	100422	11.9	Tentative 1 significant peptide	0.04
25	63	Tb927.8.3150	| organism=Trypanosoma_brucei_TREU927 | product=T-complex protein 1, gamma subunit, putative (TCP-1-gamma) | location=Tb927_08_v5.1:937585-939276(+) | length=556 | sequence_SO=chromosome | SO=protein_coding	60779	11.4	Tentative 1 significant peptide	0.07
25	63	Tb427.02.5870	| organism=Trypanosoma_brucei_Lister_strain_427 | product=hypothetical protein, conserved | location=Tb427_02_v4:1063768-1069749(+) | length=1992 | sequence_SO=chromosome | SO=protein_coding	213306	17.6	Tentative 1 significant peptide	0.02
25	63	Tb427.10.3260				Tentative 1 significant peptide
25	64	Tb427tmp.01.6140	| organism=Trypanosoma_brucei_Lister_strain_427 | product=hypothetical protein, conserved | location=Tb427_11_01_v4:3799931-3801634(+) | length=567 | sequence_SO=chromosome | SO=protein_coding	65004	22	Tentative 1 significant peptide	0.07
25	65	Tb927.2.5930	| organism=Trypanosoma_brucei_TREU927 | product=hypothetical protein, conserved | location=Tb927_02_v5.1:1078178-1079749(+) | length=523 | sequence_SO=chromosome | SO=protein_coding	60451	10.4	Tentative 1 significant peptide
25	67	Tb427.08.2720	| organism=Trypanosoma_brucei_Lister_strain_427 | product=hypothetical protein, conserved | location=Tb427_08_v4:807049-808290(+) | length=413 | sequence_SO=chromosome | SO=protein_coding	45043	8.1	Tentative 1 significant peptide	0.1
25	67	Tb427.03.2900	| organism=Trypanosoma_brucei_Lister_strain_427 | product=elongation initiation factor 2 alpha subunit, putative | location=Tb427_03_v4:747733-748989(-) | length=418 | sequence_SO=chromosome | SO=protein_coding	46795	18.3	Tentative 1 significant peptide
25	70	Tb427.03.2220	| organism=Trypanosoma_brucei_Lister_strain_427 | product=hypothetical protein, conserved | location=Tb427_03_v4:580154-580816(-) | length=220 | sequence_SO=chromosome | SO=protein_coding	23741	17.6	Tentative 1 significant peptide
24	74	Tb427tmp.02.1690	| organism=Trypanosoma_brucei_Lister_strain_427 | product=hypothetical protein, conserved | location=Tb427_11_01_v4:1208414-1210306(-) | length=630 | sequence_SO=chromosome | SO=protein_coding	69717	9.9	Tentative 1 significant peptide
24	78	Tb927.9.18040	| organism=Trypanosoma_brucei_TREU927 | product=variant surface glycoprotein (VSG, pseudogene), putative,variant surface glycoprotein (VSG), degenerate and frameshifted | location=Tb927_09_v5.1:3077483-3078908(-) | length=474 | sequence_SO=chromosom	51448	26.1	Tentative 1 significant peptide
24	79	Tb427.10.4720	| organism=Trypanosoma_brucei_Lister_strain_427 | product=hypothetical protein, conserved | location=Tb427_10_v5:1189500-1190582(-) | length=360 | sequence_SO=chromosome | SO=protein_coding	39482	12.5	Tentative 1 significant peptide	0.11
24	80	Tb927.9.1010	| organism=Trypanosoma_brucei_TREU927 | product=variant surface glycoprotein (VSG, pseudogene), putative,variant surface glycoprotein (VSG), frameshifted and point mutation | location=Tb927_09_v5.1:263865-265123(+) | length=418 | sequence_SO=chromos	45172	20.5	Tentative 1 significant peptide	0.1
24	80	Tb927.3.1340	| organism=Trypanosoma_brucei_TREU927 | product=ZFP family member, putative (ZC3H7) | location=Tb927_03_v5.1:336135-337895(+) | length=586 | sequence_SO=chromosome | SO=protein_coding	66605	9.9	Tentative 1 significant peptide	0.06
24	81	Tb927.3.5850	| organism=Trypanosoma_brucei_TREU927 | product=variant surface glycoprotein (VSG, pseudogene), putative,variant surface glycoprotein, degenerate | location=Tb927_03_v5.1:1637900-1639306(-) | length=469 | sequence_SO=chromosome | SO=protein_coding	51906	18.9	Tentative 1 significant peptide	0.08
24	83	Tb427.10.4060	| organism=Trypanosoma_brucei_Lister_strain_427 | product=hypothetical protein, conserved | location=Tb427_10_v5:1071603-1072709(-) | length=368 | sequence_SO=chromosome | SO=protein_coding	39925	9.4	Tentative 1 significant peptide
24	85	Tb427.03.5880	| organism=Trypanosoma_brucei_Lister_strain_427 | product=variant surface glycoprotein (VSG, pseudogene), putative | location=Tb427_03_v4:1647129-1648628(-) | length=498 | sequence_SO=chromosome | SO=protein_coding	53782	24.7	Tentative 1 significant peptide	0.08
24	85	Tb427.05.3330	| organism=Trypanosoma_brucei_Lister_strain_427 | product=hypothetical protein, conserved | location=Tb427_05_v4:1047907-1061985(-) | length=4692 | sequence_SO=chromosome | SO=protein_coding	521515	11.3	Tentative 1 significant peptide
24	85	Tb427.05.170	| organism=Trypanosoma_brucei_Lister_strain_427 | product=hypothetical protein, conserved | location=Tb427_05_v4:31935-32330(-) | length=131 | sequence_SO=chromosome | SO=protein_coding	14664	49.5	Tentative 1 significant peptide
24	86	Tb427tmp.18.0013	| organism=Trypanosoma_brucei_Lister_strain_427 | product=proteasome regulatory non-ATP-ase subunit 3 (RPN3) | location=Tb427_11_01_v4:585917-586921(+) | length=334 | sequence_SO=chromosome | SO=protein_coding	38144	24.8	Tentative 1 significant peptide
24	86	N19B2.055	| organism=Trypanosoma_brucei_Lister_strain_427 | product=RHS2, pseudogene | location=TPN19B2:37411-40368(+) | length=986 | sequence_SO=contig | SO=protein_coding	111952	40.1	Tentative 1 significant peptide	0.04
24	86	Tb427.08.1400	| organism=Trypanosoma_brucei_Lister_strain_427 | product=hypothetical protein, conserved (pseudogene) | location=Tb427_08_v4:463093-463580(+) | length=160 | sequence_SO=chromosome | SO=protein_coding	17828	8.6	Tentative 1 significant peptide	0.26
24	86	Tb927.9.10440	| organism=Trypanosoma_brucei_TREU927 | product=DNA polymerase epsilon catalytic subunit, putative | location=Tb927_09_v5.1:1631439-1638179(-) | length=2246 | sequence_SO=chromosome | SO=protein_coding	254838	8.6	Tentative 1 significant peptide
23	92	Tb427.03.2780	| organism=Trypanosoma_brucei_Lister_strain_427 | product=hypothetical protein, conserved | location=Tb427_03_v4:716906-720214(-) | length=1102 | sequence_SO=chromosome | SO=protein_coding	121405	5.1	Tentative 1 significant peptide
23	92	Tb927.11.16040	| organism=Trypanosoma_brucei_TREU927 | product=hypothetical protein, conserved | location=Tb927_11_v5.1:4247075-4248310(-) | length=411 | sequence_SO=chromosome | SO=protein_coding	45408	14.8	Tentative 1 significant peptide	0.1
23	99	Tb927.6.5290	| organism=Trypanosoma_brucei_TREU927 | product=variant surface glycoprotein (VSG, pseudogene), putative,variant surface glycoprotein, degenerate | location=Tb927_06_v5.1:1462547-1463965(-) | length=473 | sequence_SO=chromosome | SO=protein_coding	50443	29.2	Tentative 1 significant peptide
23	100	Tb427.07.2080	| organism=Trypanosoma_brucei_Lister_strain_427 | product=methyltransferase, putative | location=Tb427_07_v4:521511-524663(-) | length=1050 | sequence_SO=chromosome | SO=protein_coding	116482	13.9	Tentative 1 significant peptide	0.04
23	100	Tb927.8.4370	| organism=Trypanosoma_brucei_TREU927 | product=hypothetical protein, conserved | location=Tb927_08_v5.1:1303070-1305802(-) | length=910 | sequence_SO=chromosome | SO=protein_coding	100156	7.8	Tentative 1 significant peptide	0.04
23	100	Tb427.06.2800				Tentative 1 significant peptide
23	110	Tb427.10.1530	| organism=Trypanosoma_brucei_Lister_strain_427 | product=hypothetical protein, conserved | location=Tb427_10_v5:416444-418891(-) | length=815 | sequence_SO=chromosome | SO=protein_coding	90193	18.5	Tentative 1 significant peptide	0.05
23	110	Tb427.07.860	| organism=Trypanosoma_brucei_Lister_strain_427 | product=hypothetical protein, conserved | location=Tb427_07_v4:203607-206729(-) | length=1040 | sequence_SO=chromosome | SO=protein_coding	116445	8	Tentative 1 significant peptide
23	110	Tb927.11.8730	| organism=Trypanosoma_brucei_TREU927 | product=ATPase, putative,S. cerevisiae cell division control protein 48 homolog, putative | location=Tb927_11_v5.1:2404197-2406155(+) | length=652 | sequence_SO=chromosome | SO=protein_coding	70485	8.1	Tentative 1 significant peptide
23	110	Tb11.0640	| organism=Trypanosoma_brucei_TREU927 | product=variant surface glycoprotein (VSG, pseudogene), putative,chrXI additional, unordered contigs | location=tryp_XI-1126c12.p1k:4837-6298(-) | length=486 | sequence_SO=contig | SO=protein_coding	53133	17.8	Tentative 1 significant peptide	0.08
23	110	Tb927.11.7680	| organism=Trypanosoma_brucei_TREU927 | product=hypothetical protein, conserved | location=Tb927_11_v5.1:2174807-2176558(-) | length=583 | sequence_SO=chromosome | SO=protein_coding	66456	14.7	Tentative 1 significant peptide	0.06
23	110	Tb427tmp.02.2690				Tentative 1 significant peptide
23	110	Tb427.05.500	| organism=Trypanosoma_brucei_Lister_strain_427 | product=hypothetical protein, conserved | location=Tb427_05_v4:156130-160341(-) | length=1403 | sequence_SO=chromosome | SO=protein_coding	153572	6.9	Tentative 1 significant peptide	0.03
23	110	Tb427.08.6200	| organism=Trypanosoma_brucei_Lister_strain_427 | product=tubulin folding cofactor D, putative | location=Tb427_08_v4:1803356-1807387(+) | length=1343 | sequence_SO=chromosome | SO=protein_coding	147746	8.6	Tentative 1 significant peptide
23	110	Tb427.03.370	| organism=Trypanosoma_brucei_Lister_strain_427 | product=variant surface glycoprotein (VSG, atypical), putative | location=Tb427_03_v4:76832-78463(+) | length=543 | sequence_SO=chromosome | SO=protein_coding	59463	19.2	Tentative 1 significant peptide
22	120	Tb427.10.12820	| organism=Trypanosoma_brucei_Lister_strain_427 | product=hypothetical protein, conserved | location=Tb427_10_v5:3114859-3117900(-) | length=1013 | sequence_SO=chromosome | SO=protein_coding	110156	7.6	Tentative 1 significant peptide
22	120	Tb427tmp.01.4460	| organism=Trypanosoma_brucei_Lister_strain_427 | product=hypothetical protein, conserved | location=Tb427_11_01_v4:3314502-3316772(+) | length=756 | sequence_SO=chromosome | SO=protein_coding	84912	11	Tentative 1 significant peptide	0.05
22	120	Tb427.10.5670	| organism=Trypanosoma_brucei_Lister_strain_427 | product=N-acetyltransferase subunit Nat1, putative (NAT1) | location=Tb427_10_v5:1413670-1415805(+) | length=711 | sequence_SO=chromosome | SO=protein_coding	82124	12.3	Tentative 1 significant peptide
22	120	Tb927.5.4910	| organism=Trypanosoma_brucei_TREU927 | product=variant surface glycoprotein (VSG, pseudogene), putative,variant surface glycoprotein, degenerate | location=Tb927_05_v5.1:1531350-1533086(-) | length=578 | sequence_SO=chromosome | SO=protein_coding	66420	39.1	Tentative 1 significant peptide
22	120	Tb427.06.760	| organism=Trypanosoma_brucei_Lister_strain_427 | product=receptor-type adenylate cyclase GRESAG 4, putative | location=Tb427_06_v4:316367-320098(+) | length=1243 | sequence_SO=chromosome | SO=protein_coding	137520	12.7	Tentative 1 significant peptide	0.03
22	130	Tb427.07.3650				Tentative 1 significant peptide
22	130	Tb927.5.5010	| organism=Trypanosoma_brucei_TREU927 | product=variant surface glycoprotein (VSG, pseudogene), putative,variant surface glycoprotein, degenerate | location=Tb927_05_v5.1:1569593-1571092(-) | length=499 | sequence_SO=chromosome | SO=protein_coding	53055	20.9	Tentative 1 significant peptide
22	130	Tb427tmp.160.0610	| organism=Trypanosoma_brucei_Lister_strain_427 | product=hypothetical protein, conserved | location=Tb427_09_v4:381978-383375(-) | length=465 | sequence_SO=chromosome | SO=protein_coding	52918	12.1	Tentative 1 significant peptide
22	130	Tb427.04.3670	| organism=Trypanosoma_brucei_Lister_strain_427 | product=hypothetical protein, conserved | location=Tb427_04_v4:930553-931926(-) | length=457 | sequence_SO=chromosome | SO=protein_coding	51514	11.5	Tentative 1 significant peptide	0.08
22	130	Tb427.04.1150	| organism=Trypanosoma_brucei_Lister_strain_427 | product=hypothetical protein, conserved | location=Tb427_04_v4:302713-304938(-) | length=741 | sequence_SO=chromosome | SO=protein_coding	83178	10.7	Tentative 1 significant peptide
22	130	Tb427tmp.30D13.80	| organism=Trypanosoma_brucei_Lister_strain_427 | product=hypothetical protein, conserved (pseudogene) | location=Tb427_07_v4:2193231-2194069(+) | length=277 | sequence_SO=chromosome | SO=protein_coding	32060	37.4
22	130	Tb427.08.2660	| organism=Trypanosoma_brucei_Lister_strain_427 | product=hypothetical protein, conserved | location=Tb427_08_v4:785228-790990(+) | length=1920 | sequence_SO=chromosome | SO=protein_coding	209667	13.4	Tentative 1 significant peptide
22	140	Tb11.v5.0119	| organism=Trypanosoma_brucei_TREU927 | product=variant surface glycoprotein (VSG), pseudogene | location=Tb927_11_bin_v5.1:29061-30403(-) | length=446 | sequence_SO=random_sequence | SO=protein_coding	48339	16.8	Tentative 1 significant peptide
22	140	Tb427.10.14000	| organism=Trypanosoma_brucei_Lister_strain_427 | product=aconitase (ACO) | location=Tb427_10_v5:3410305-3412998(-) | length=897 | sequence_SO=chromosome | SO=protein_coding	98341	4.8	Tentative 1 significant peptide
22	140	Tb927.2.4990	| organism=Trypanosoma_brucei_TREU927 | product=hypothetical protein, conserved | location=Tb927_02_v5.1:880788-883385(-) | length=865 | sequence_SO=chromosome | SO=protein_coding	94001	9.7	Tentative 1 significant peptide
22	140	Tb427tmp.02.1220	| organism=Trypanosoma_brucei_Lister_strain_427 | product=proteasome regulatory ATPase subunit 2 (RPT2) | location=Tb427_11_01_v4:1083301-1084614(+) | length=437 | sequence_SO=chromosome | SO=protein_coding	48898	13.9
22	140	Tb427.01.1930	| organism=Trypanosoma_brucei_Lister_strain_427 | product=phosphatidylinositol 3-kinase, putative | location=Tb427_01_v4:501680-510391(+) | length=2903 | sequence_SO=chromosome | SO=protein_coding	324008	11.2	Tentative 1 significant peptide
21	140	Tb427.08.870	| organism=Trypanosoma_brucei_Lister_strain_427 | product=serine/threonine kinase, putative | location=Tb427_08_v4:257886-258776(-) | length=296 | sequence_SO=chromosome | SO=protein_coding	33503	10.5	Tentative 1 significant peptide	0.13
21	150	Tb427.10.12700	| organism=Trypanosoma_brucei_Lister_strain_427 | product=pyruvate dehydrogenase E1 alpha subunit, putative | location=Tb427_10_v5:3084117-3085253(-) | length=378 | sequence_SO=chromosome | SO=protein_coding	42484	21.2	Tentative 1 significant peptide
21	150	Tb427.05.570	| organism=Trypanosoma_brucei_Lister_strain_427 | product=hypothetical protein, conserved | location=Tb427_05_v4:175964-182347(-) | length=2127 | sequence_SO=chromosome | SO=protein_coding	233113	11.7	Tentative 1 significant peptide	0.02
21	150	Tb427.03.3150	| organism=Trypanosoma_brucei_Lister_strain_427 | product=hypothetical protein, conserved | location=Tb427_03_v4:810603-812960(-) | length=785 | sequence_SO=chromosome | SO=protein_coding	87519	6.5	Tentative 1 significant peptide
21	150	Tb427tmp.03.0620	| organism=Trypanosoma_brucei_Lister_strain_427 | product=unspecified product | location=Tb427_11_01_v4:119352-120011(-) | length=219 | sequence_SO=chromosome | SO=protein_coding	24409	11.3	Tentative 1 significant peptide
21	150	Tb427.10.6670	| organism=Trypanosoma_brucei_Lister_strain_427 | product=dynein light chain, putative | location=Tb427_10_v5:1685758-1686135(+) | length=125 | sequence_SO=chromosome | SO=protein_coding	14092	11.7	Tentative 1 significant peptide
21	150	Tb427tmp.02.0690	| organism=Trypanosoma_brucei_Lister_strain_427 | product=hypothetical protein, conserved | location=Tb427_11_01_v4:882490-887442(-) | length=1650 | sequence_SO=chromosome | SO=protein_coding	184531	10.6	Tentative 1 significant peptide
21	170	Tb427.07.6640	| organism=Trypanosoma_brucei_Lister_strain_427 | product=hypothetical protein, conserved | location=Tb427_07_v4:1818252-1823105(-) | length=1617 | sequence_SO=chromosome | SO=protein_coding	172506	15	Tentative 1 significant peptide
20	180	Tb427tmp.01.6230	| organism=Trypanosoma_brucei_Lister_strain_427 | product=expression site-associated gene 2 (ESAG2) protein, putative | location=Tb427_11_01_v4:3822454-3823920(+) | length=488 | sequence_SO=chromosome | SO=protein_coding	55459	16.7	Tentative 1 significant peptide
20	180	Tb927.5.4940	| organism=Trypanosoma_brucei_TREU927 | product=variant surface glycoprotein (VSG, pseudogene), putative,variant surface glycoprotein, frameshift | location=Tb927_05_v5.1:1541367-1542767(-) | length=467 | sequence_SO=chromosome | SO=protein_coding	52241	20.2	Tentative 1 significant peptide
20	190	Tb09.v4.0209				Tentative 1 significant peptide
20	190	Tb927.4.5730	| organism=Trypanosoma_brucei_TREU927 | product=variant surface glycoprotein (VSG, pseudogene), putative | location=Tb927_04_v5.1:1575006-1576577(-) | length=522 | sequence_SO=chromosome | SO=protein_coding	56155	12.7	Tentative 1 significant peptide
20	190	Tb927.1.3250	| organism=Trypanosoma_brucei_TREU927 | product=hypothetical protein, conserved | location=Tb927_01_v5.1:697025-702331(+) | length=1768 | sequence_SO=chromosome | SO=protein_coding	197520	8.4	Tentative 1 significant peptide	0.02
20	190	Tb427tmp.46.0008	| organism=Trypanosoma_brucei_Lister_strain_427 | product=arginyl-tRNA synthetase, putative | location=Tb427_11_01_v4:558544-560622(+) | length=692 | sequence_SO=chromosome | SO=protein_coding	78379	18.7	Tentative 1 significant peptide
20	200	Tb927.9.1060				Tentative 1 significant peptide
19	260	Tb927.4.5760	| organism=Trypanosoma_brucei_TREU927 | product=variant surface glycoprotein (VSG, pseudogene), putative,variant surface glycoprotein, degenerate | location=Tb927_04_v5.1:1582390-1583994(-) | length=535 | sequence_SO=chromosome | SO=protein_coding	60743	42.4	Tentative 1 significant peptide
18	310	Tb427tmp.01.6930	| organism=Trypanosoma_brucei_Lister_strain_427 | product=tRNA-sepcific adenosine deaminase (ADAT3) | location=Tb427_11_01_v4:3994588-3995685(-) | length=365 | sequence_SO=chromosome | SO=protein_coding	40163	6.6
18	360	Tb927.8.470	| organism=Trypanosoma_brucei_TREU927 | product=variant surface glycoprotein (VSG, pseudogene), putative,variant surface glycoprotein, degenerate | location=Tb927_08_v5.1:132810-134249(+) | length=480 | sequence_SO=chromosome | SO=protein_coding	53403	25.1		0.08
16	520	Tb09.v4.0048	| organism=Trypanosoma_brucei_TREU927 | product=variant surface glycoprotein (VSG, pseudogene), putative,chrIX additional, unordered contigs | location=TP29O12a-1b01.p1k:9201-10341(+) | length=379 | sequence_SO=contig | SO=protein_coding	40463	20.4	Tentative 1 significant peptide
14	850	Tb927.10.16550	| organism=Trypanosoma_brucei_TREU927 | product=variant surface glycoprotein (VSG, pseudogene), putative | location=Tb927_10_v5.1:4136870-4138543(+) | length=558 | sequence_SO=chromosome | SO=protein_coding	64632	39.7	Tentative 1 significant peptide
13	990	Tb427tmp.211.3020	| organism=Trypanosoma_brucei_Lister_strain_427 | product=acyl transferase-like protein | location=Tb427_09_v4:1809945-1811597(+) | length=550 | sequence_SO=chromosome | SO=protein_coding	60654	23.9	Tentative 1 significant peptide

## Sheet: experiment 2
LC-MS/MS results of final eluate of a PRC5-PTP tandem affinity purification, experiment 2
Score	Expectation	Protein ID	Protein Name	MW	% Coverage	Comment	empai
8048	0	Tb427.10.9660	| organism=Trypanosoma_brucei_Lister_strain_427 | product=hypothetical protein, conserved | location=Tb427_10_v5:2382801-2385131(+) | length=776 | sequence_SO=chromosome | SO=protein_coding	87636	72.8		11.85
7679	0	Tb427.05.1340	| organism=Trypanosoma_brucei_Lister_strain_427 | product=hypothetical protein, conserved | location=Tb427_05_v4:436931-439393(+) | length=820 | sequence_SO=chromosome | SO=protein_coding	92126	71.3		18.51
3657	0	Tb427tmp.211.2420	| organism=Trypanosoma_brucei_Lister_strain_427 | product=PRP8 protein homologue | location=Tb427_09_v4:1702789-1710000(-) | length=2403 | sequence_SO=chromosome | SO=protein_coding	276796	37.9		2.43
3241	0	Tb427.05.2290	| organism=Trypanosoma_brucei_Lister_strain_427 | product=ATP-dependent RNA helicase, putative | location=Tb427_05_v4:709799-716512(+) | length=2237 | sequence_SO=chromosome | SO=protein_coding	249282	34.7		2.73
3132	0	Tb927.5.2290	| organism=Trypanosoma_brucei_TREU927 | product=ATP-dependent RNA helicase, putative | location=Tb927_05_v5.1:766450-773163(+) | length=2237 | sequence_SO=chromosome | SO=protein_coding	249124	34.6	Tentative 1 significant peptide	2.61
2413	0	Tb427.02.3400	| organism=Trypanosoma_brucei_Lister_strain_427 | product=hypothetical protein, conserved | location=Tb427_02_v4:629184-630188(-) | length=334 | sequence_SO=chromosome | SO=protein_coding	36571	65.9		15.82
1524	0	Tb427.08.1930	| organism=Trypanosoma_brucei_Lister_strain_427 | product=hypothetical protein, conserved | location=Tb427_08_v4:621267-622097(-) | length=276 | sequence_SO=chromosome | SO=protein_coding	31680	63.9		18.92
1424	0	Tb427tmp.211.2150	| organism=Trypanosoma_brucei_Lister_strain_427 | product=Polyadenylate-binding protein 2 (Poly(A)-binding protein 2) (Poly(A)-binding protein II) (PABII) (Polyadenylate-binding nuclear protein 1) (Nuclear poly(A)-binding protein 1) (PABP2), putativ	62195	46.3		4.28
1393	0	Tb927.2.3400	| organism=Trypanosoma_brucei_TREU927 | product=hypothetical protein, conserved | location=Tb927_02_v5.1:628983-629987(-) | length=334 | sequence_SO=chromosome | SO=protein_coding	36580	53.5		9.63
1194	7.6e-116	Tb427.01.2340	| organism=Trypanosoma_brucei_Lister_strain_427 | product=alpha tubulin | location=Tb427_01_v4:572569-573924(+) | length=451 | sequence_SO=chromosome | SO=protein_coding	49756	46.4		4.27
1189	2.5e-115	Tb427tmp.01.3480	| organism=Trypanosoma_brucei_Lister_strain_427 | product=hypothetical protein, conserved | location=Tb427_11_01_v4:3054523-3056241(+) | length=572 | sequence_SO=chromosome | SO=protein_coding	64578	37.6		2.38
1142	1.3e-110	Tb427.02.5240	| organism=Trypanosoma_brucei_Lister_strain_427 | product=PRP19-like protein, putative (TbPRP19) | location=Tb427_02_v4:921600-923129(+) | length=509 | sequence_SO=chromosome | SO=protein_coding	54200	46.3		2.66
1126	5.4e-109	Tb427.10.7280	| organism=Trypanosoma_brucei_Lister_strain_427 | product=pre-mRNA splicing factor ATP-dependent RNA helicase, putative | location=Tb427_10_v5:1833716-1836904(-) | length=1062 | sequence_SO=chromosome | SO=protein_coding	121154	32		2.32
1096	5.5e-106	Tb427.01.2210	| organism=Trypanosoma_brucei_Lister_strain_427 | product=unspecified product | location=Tb427_01_v4:560259-561239(+) | length=326 | sequence_SO=chromosome | SO=protein_coding	36655	52.2		5.78
1038	3.3e-100	Tb427tmp.211.2150	| organism=Trypanosoma_brucei_Lister_strain_427 | product=Polyadenylate-binding protein 2 (Poly(A)-binding protein 2) (Poly(A)-binding protein II) (PABII) (Polyadenylate-binding nuclear protein 1) (Nuclear poly(A)-binding protein 1) (PABP2), putativ	62195	47.9		3.63
981	1.6e-94	Tb11.v5.0469	| organism=Trypanosoma_brucei_TREU927 | product=beta tubulin, putative | location=Tb927_11_bin_v5.1:1903857-1905185(+) | length=442 | sequence_SO=random_sequence | SO=protein_coding	49672	31.7		3.12
973	1.1e-93	Tb11.v5.0531	| organism=Trypanosoma_brucei_TREU927 | product=fructose-bisphosphate aldolase, glycosomal, putative | location=Tb927_11_bin_v5.1:2278908-2280026(+) | length=372 | sequence_SO=random_sequence | SO=protein_coding	41045	49.6		9.09
972	1.2e-93	Tb427.10.9660	| organism=Trypanosoma_brucei_Lister_strain_427 | product=hypothetical protein, conserved | location=Tb427_10_v5:2382801-2385131(+) | length=776 | sequence_SO=chromosome | SO=protein_coding	87636	31.6		1.97
970	2.3e-93	Tb427.04.450	| organism=Trypanosoma_brucei_Lister_strain_427 | product=coatomer alpha subunit, putative (TbCoatomerAlpha) | location=Tb427_04_v4:131480-135058(-) | length=1192 | sequence_SO=chromosome | SO=protein_coding	132711	21.4		1.05
958	3.4e-92	Tb11.v5.1059	| organism=Trypanosoma_brucei_TREU927 | product=40S ribosomal protein S4, putative | location=Tb927_11_bin_v5.1:5597029-5597850(-) | length=273 | sequence_SO=random_sequence | SO=protein_coding	30625	61.4		27.7
945	6.8e-91	Tb427.05.1340	| organism=Trypanosoma_brucei_Lister_strain_427 | product=hypothetical protein, conserved | location=Tb427_05_v4:436931-439393(+) | length=820 | sequence_SO=chromosome | SO=protein_coding	92126	27.9		1.35
942	1.3e-90	Tb427.10.9660	| organism=Trypanosoma_brucei_Lister_strain_427 | product=hypothetical protein, conserved | location=Tb427_10_v5:2382801-2385131(+) | length=776 | sequence_SO=chromosome | SO=protein_coding	87636	31.3		1.46
897	3.9e-86	Tb427tmp.01.3110	| organism=Trypanosoma_brucei_Lister_strain_427 | product=heat shock protein 70 | location=Tb427_11_01_v4:2971889-2973997(+) | length=702 | sequence_SO=chromosome | SO=protein_coding	76002	37.3		1.67
874	8.7e-84	Tb427.02.3400	| organism=Trypanosoma_brucei_Lister_strain_427 | product=hypothetical protein, conserved | location=Tb427_02_v4:629184-630188(-) | length=334 | sequence_SO=chromosome | SO=protein_coding	36571	48.7		6.62
867	4.2e-83	Tb427tmp.02.0465	| organism=Trypanosoma_brucei_Lister_strain_427 | product=hypothetical protein, conserved | location=Tb427_11_01_v4:841770-842096(-) | length=108 | sequence_SO=chromosome | SO=protein_coding	12026	66.8		39.87
835	6.1e-80	Tb427.01.2570	| organism=Trypanosoma_brucei_Lister_strain_427 | product=coatomer beta subunit (beta-coP) | location=Tb427_01_v4:603633-606581(+) | length=982 | sequence_SO=chromosome | SO=protein_coding	109995	23.3		1.21
815	7.2e-78	Tb927.1.120	| organism=Trypanosoma_brucei_TREU927 | product=retrotransposon hot spot protein 4 (RHS4), putative | location=Tb927_01_v5.1:60266-62836(-) | length=856 | sequence_SO=chromosome | SO=protein_coding	97963	25.7		1.14
813	9.5e-78	Tb427.10.9660	| organism=Trypanosoma_brucei_Lister_strain_427 | product=hypothetical protein, conserved | location=Tb427_10_v5:2382801-2385131(+) | length=776 | sequence_SO=chromosome | SO=protein_coding	87636	21.5		1.23
809	2.4e-77	Tb427tmp.02.0750	| organism=Trypanosoma_brucei_Lister_strain_427 | product=T-complex protein 1, zeta subunit, putative (TCP-1-zeta) | location=Tb427_11_01_v4:905496-907130(+) | length=544 | sequence_SO=chromosome | SO=protein_coding	59535	38.1		2.5
805	6.7e-77	Tb427.08.5250	| organism=Trypanosoma_brucei_Lister_strain_427 | product=coatomer delta subunit, putative | location=Tb427_08_v4:1569637-1571232(+) | length=531 | sequence_SO=chromosome | SO=protein_coding	57295	33		1.96
798	3.5e-76	Tb427.03.1930	| organism=Trypanosoma_brucei_Lister_strain_427 | product=hypothetical protein, conserved | location=Tb427_03_v4:509067-510506(-) | length=479 | sequence_SO=chromosome | SO=protein_coding	52847	30.8		2.23
787	3.8e-75	Tb427.10.9660	| organism=Trypanosoma_brucei_Lister_strain_427 | product=hypothetical protein, conserved | location=Tb427_10_v5:2382801-2385131(+) | length=776 | sequence_SO=chromosome | SO=protein_coding	87636	30.5		0.94
779	2.4e-74	Tb427.10.15180	| organism=Trypanosoma_brucei_Lister_strain_427 | product=nucleosome assembly protein, putative | location=Tb427_10_v5:3703109-3704209(+) | length=366 | sequence_SO=chromosome | SO=protein_coding	41221	43		4.49
779	2.8e-74	Tb427.01.120	| organism=Trypanosoma_brucei_Lister_strain_427 | product=retrotransposon hot spot (RHS) protein, putative | location=Tb427_01_v4:60254-62833(-) | length=859 | sequence_SO=chromosome | SO=protein_coding	98031	27.2		1.23
773	9.8e-74	Tb427.02.6050	| organism=Trypanosoma_brucei_Lister_strain_427 | product=beta prime COP protein | location=Tb427_02_v4:1093348-1095903(+) | length=851 | sequence_SO=chromosome | SO=protein_coding	94038	28		1.31
768	3.2e-73	Tb427.05.2060	| organism=Trypanosoma_brucei_Lister_strain_427 | product=cell division control protein, putative | location=Tb427_05_v4:651070-653253(-) | length=727 | sequence_SO=chromosome | SO=protein_coding	80135	31.3		1.67
762	1.4e-72	H25N7.12	| organism=Trypanosoma_brucei_Lister_strain_427 | product=retrotransposon hot spot protein, RHS4 (RH4) | location=TPH25N7:56063-58633(+) | length=856 | sequence_SO=contig | SO=protein_coding	97751	24.8		1.06
722	1.3e-68	Tb427.07.6380	| organism=Trypanosoma_brucei_Lister_strain_427 | product=ssm4 protein, putative (TbSsm4) | location=Tb427_07_v4:1732863-1733483(-) | length=206 | sequence_SO=chromosome | SO=protein_coding	23139	64.7		19.45
703	9.2e-67	Tb427.05.1340	| organism=Trypanosoma_brucei_Lister_strain_427 | product=hypothetical protein, conserved | location=Tb427_05_v4:436931-439393(+) | length=820 | sequence_SO=chromosome | SO=protein_coding	92126	26.5		1.15
701	1.6e-66	Tb427tmp.01.2520	| organism=Trypanosoma_brucei_Lister_strain_427 | product=Pre-mRNA-splicing factor CWC22, putative (TbCWC22) | location=Tb427_11_01_v4:2820811-2822556(+) | length=581 | sequence_SO=chromosome | SO=protein_coding	66829	29.3		1.53
698	3.6e-66	Tb427.10.14360	| organism=Trypanosoma_brucei_Lister_strain_427 | product=U2 small nuclear ribonucleoprotein 40K (U2_40K) | location=Tb427_10_v5:3493495-3494475(-) | length=326 | sequence_SO=chromosome | SO=protein_coding	36525	43.7		4.44
698	3.5e-66	Tb927.3.1930	| organism=Trypanosoma_brucei_TREU927 | product=hypothetical protein, conserved | location=Tb927_03_v5.1:507936-509375(-) | length=479 | sequence_SO=chromosome | SO=protein_coding	52790	31.7	Tentative 1 significant peptide	1.99
697	3.8e-66	Tb427.10.9660	| organism=Trypanosoma_brucei_Lister_strain_427 | product=hypothetical protein, conserved | location=Tb427_10_v5:2382801-2385131(+) | length=776 | sequence_SO=chromosome | SO=protein_coding	87636	23.6		0.94
695	6.8e-66	Tb427.05.2290	| organism=Trypanosoma_brucei_Lister_strain_427 | product=ATP-dependent RNA helicase, putative | location=Tb427_05_v4:709799-716512(+) | length=2237 | sequence_SO=chromosome | SO=protein_coding	249282	11.9		0.49
685	7.2e-65	Tb427tmp.160.4290	| organism=Trypanosoma_brucei_Lister_strain_427 | product=hypothetical protein, conserved | location=Tb427_09_v4:941096-942748(+) | length=549 | sequence_SO=chromosome | SO=protein_coding	60845	35.6		1.77
685	6.4e-65	Tb427.06.3740	| organism=Trypanosoma_brucei_Lister_strain_427 | product=heat shock 70 kDa protein, mitochondrial precursor, putative | location=Tb427_06_v4:1113356-1115329(-) | length=657 | sequence_SO=chromosome | SO=protein_coding	71430	29.4		1.12
682	1.3e-64	Tb427.04.1310	| organism=Trypanosoma_brucei_Lister_strain_427 | product=hypothetical protein, conserved (ZC3H9) | location=Tb427_04_v4:343590-344840(-) | length=416 | sequence_SO=chromosome | SO=protein_coding	47353	31.6		1.61
680	2.3e-64	Tb427tmp.01.3740	| organism=Trypanosoma_brucei_Lister_strain_427 | product=coatomer gamma subunit, putative (TbCoatomerGamma) | location=Tb427_11_01_v4:3121616-3124252(+) | length=878 | sequence_SO=chromosome | SO=protein_coding	97526	28.6		1.44
678	3.1e-64	Tb427.05.1340	| organism=Trypanosoma_brucei_Lister_strain_427 | product=hypothetical protein, conserved | location=Tb427_05_v4:436931-439393(+) | length=820 | sequence_SO=chromosome | SO=protein_coding	92126	24.8		0.96
669	2.5e-63	Tb427.06.4340	| organism=Trypanosoma_brucei_Lister_strain_427 | product=U6 snRNA-associated Sm-like protein LSm5p (TbLSm5) | location=Tb427_06_v4:1226783-1227136(-) | length=117 | sequence_SO=chromosome | SO=protein_coding	12784	61.1		2.56
666	5.2e-63	Tb427tmp.244.2730	| organism=Trypanosoma_brucei_Lister_strain_427 | product=60S ribosomal protein L5, putative | location=Tb427_09_v4:2308446-2309372(+) | length=308 | sequence_SO=chromosome | SO=protein_coding	34615	34.3		3.17
644	9.1e-61	Tb427.03.1780	| organism=Trypanosoma_brucei_Lister_strain_427 | product=U6 snRNA-associated Sm-like protein LSm8p (TbLSm8) | location=Tb427_03_v4:462818-463207(-) | length=129 | sequence_SO=chromosome | SO=protein_coding	14027	59.6		23.36
643	9.8e-61	Tb427tmp.01.3650	| organism=Trypanosoma_brucei_Lister_strain_427 | product=hypothetical protein, conserved | location=Tb427_11_01_v4:3096842-3098503(+) | length=553 | sequence_SO=chromosome | SO=protein_coding	61319	25.8		1.58
641	1.5e-60	Tb427tmp.03.0860	| organism=Trypanosoma_brucei_Lister_strain_427 | product=hypothetical protein, conserved | location=Tb427_11_01_v4:64470-66464(-) | length=664 | sequence_SO=chromosome | SO=protein_coding	73930	29.3		0.96
633	9.4e-60	Tb11.v5.1046	| organism=Trypanosoma_brucei_TREU927 | product=elongation factor 1-alpha, putative | location=Tb927_11_bin_v5.1:5550906-5552255(-) | length=449 | sequence_SO=random_sequence | SO=protein_coding	49075	32.9		1.75
628	3e-59	Tb427tmp.01.6530	| organism=Trypanosoma_brucei_Lister_strain_427 | product=coatomer epsilon subunit, putative | location=Tb427_11_01_v4:3897258-3898232(-) | length=324 | sequence_SO=chromosome | SO=protein_coding	34573	39.5		1.93
626	5.6e-59	Tb427tmp.211.0930	| organism=Trypanosoma_brucei_Lister_strain_427 | product=Polyadenylate-binding protein 1 (Poly(A)-binding protein 1) (PABP 1) (PABP1) | location=Tb427_09_v4:1428243-1429943(-) | length=566 | sequence_SO=chromosome | SO=protein_coding	63043	35.6		1.86
613	1e-57	Tb427.02.470	| organism=Trypanosoma_brucei_Lister_strain_427 | product=retrotransposon hot spot (RHS) protein, putative | location=Tb427_02_v4:86893-89475(-) | length=860 | sequence_SO=chromosome | SO=protein_coding	98023	25.9		0.89
611	1.6e-57	Tb427tmp.01.3110	| organism=Trypanosoma_brucei_Lister_strain_427 | product=heat shock protein 70 | location=Tb427_11_01_v4:2971889-2973997(+) | length=702 | sequence_SO=chromosome | SO=protein_coding	76002	28.2		1.14
603	1.1e-56	Tb927.2.3400	| organism=Trypanosoma_brucei_TREU927 | product=hypothetical protein, conserved | location=Tb927_02_v5.1:628983-629987(-) | length=334 | sequence_SO=chromosome | SO=protein_coding	36580	40.6	Tentative 1 significant peptide	3.83
601	1.7e-56	Tb427tmp.211.4540	| organism=Trypanosoma_brucei_Lister_strain_427 | product=RNA-binding protein, putative (DRBD2) | location=Tb427_09_v4:2134999-2135916(-) | length=305 | sequence_SO=chromosome | SO=protein_coding	34557	35.3		3.72
597	4.5e-56	Tb427tmp.02.2030	| organism=Trypanosoma_brucei_Lister_strain_427 | product=hypothetical protein, conserved (ALBA2) | location=Tb427_11_01_v4:1268327-1268680(+) | length=117 | sequence_SO=chromosome | SO=protein_coding	12766	71.5		22.88
584	7.4e-55	Tb927.10.1060	| organism=Trypanosoma_brucei_TREU927 | product=T-complex protein 1, delta subunit, putative (TCP-1-delta) | location=Tb927_10_v5.1:285416-287026(-) | length=536 | sequence_SO=chromosome | SO=protein_coding	58325	32.8		1.7
576	4.7e-54	Tb427.05.3020	| organism=Trypanosoma_brucei_Lister_strain_427 | product=hypothetical protein, conserved | location=Tb427_05_v4:947016-948278(+) | length=420 | sequence_SO=chromosome | SO=protein_coding	45934	46.9		1.94
572	1.2e-53	Tb11.v5.0501	| organism=Trypanosoma_brucei_TREU927 | product=40S ribosomal protein S3A, putative | location=Tb927_11_bin_v5.1:2072629-2073399(+) | length=256 | sequence_SO=random_sequence | SO=protein_coding	29404	49		6.08
570	2e-53	Tb427.10.9660	| organism=Trypanosoma_brucei_Lister_strain_427 | product=hypothetical protein, conserved | location=Tb427_10_v5:2382801-2385131(+) | length=776 | sequence_SO=chromosome | SO=protein_coding	87636	22.8		0.76
558	2.9e-52	Tb427.05.1340	| organism=Trypanosoma_brucei_Lister_strain_427 | product=hypothetical protein, conserved | location=Tb427_05_v4:436931-439393(+) | length=820 | sequence_SO=chromosome | SO=protein_coding	92126	21.6		0.8
557	4e-52	Tb427tmp.46.0001	| organism=Trypanosoma_brucei_Lister_strain_427 | product=60S acidic ribosomal subunit protein, putative | location=Tb427_11_01_v4:572771-573823(+) | length=350 | sequence_SO=chromosome | SO=protein_coding	38392	27.5		1.93
545	6e-51	Tb427.10.11950	| organism=Trypanosoma_brucei_Lister_strain_427 | product=hypothetical protein, conserved | location=Tb427_10_v5:2912702-2913310(+) | length=202 | sequence_SO=chromosome | SO=protein_coding	22377	49.6		4.18
535	6.3e-50	Tb427.10.1100	| organism=Trypanosoma_brucei_Lister_strain_427 | product=60S ribosomal protein L9, putative | location=Tb427_10_v5:291778-292347(-) | length=189 | sequence_SO=chromosome | SO=protein_coding	21938	58.7		5.45
535	6.1e-50	Tb427tmp.12.0011	| organism=Trypanosoma_brucei_Lister_strain_427 | product=eukaryotic initiation factor 4a, putative | location=Tb427_11_01_v4:2358988-2360193(+) | length=401 | sequence_SO=chromosome | SO=protein_coding	45487	36		2.56
534	9e-50	Tb11.v5.0650	| organism=Trypanosoma_brucei_TREU927 | product=enolase, putative | location=Tb927_11_bin_v5.1:3189523-3190812(+) | length=429 | sequence_SO=random_sequence | SO=protein_coding	46563	39.2		1.66
531	1.5e-49	Tb427.04.3540	| organism=Trypanosoma_brucei_Lister_strain_427 | product=hypothetical protein, conserved | location=Tb427_04_v4:910585-911724(-) | length=379 | sequence_SO=chromosome | SO=protein_coding	41212	25.9		1.72
531	1.8e-49	Tb427.10.1510	| organism=Trypanosoma_brucei_Lister_strain_427 | product=unspecified product (NOT1) | location=Tb427_10_v5:406729-413709(-) | length=2326 | sequence_SO=chromosome | SO=protein_coding	259104	12.7		0.25
527	4.1e-49	Tb927.2.340	| organism=Trypanosoma_brucei_TREU927 | product=retrotransposon hot spot protein 4 (RHS4), putative | location=Tb927_02_v5.1:46167-48743(-) | length=858 | sequence_SO=chromosome | SO=protein_coding	97780	18.6	Tentative 1 significant peptide	0.66
525	5.8e-49	Tb427.10.10970	| organism=Trypanosoma_brucei_Lister_strain_427 | product=heat shock protein, putative | location=Tb427_10_v5:2677775-2679889(-) | length=704 | sequence_SO=chromosome | SO=protein_coding	80780	24.2		1.39
524	7.4e-49	Tb427tmp.01.8510	| organism=Trypanosoma_brucei_Lister_strain_427 | product=T-complex protein 1, alpha subunit, putative (TCP-1-alpha) | location=Tb427_11_01_v4:4400443-4401960(-) | length=505 | sequence_SO=chromosome | SO=protein_coding	54620	31.2		1.3
515	7e-48	Tb427.08.5650	| organism=Trypanosoma_brucei_Lister_strain_427 | product=hypothetical protein, conserved | location=Tb427_08_v4:1677828-1680575(+) | length=915 | sequence_SO=chromosome | SO=protein_coding	103248	15.7		0.62
514	8.1e-48	Tb427.10.4560	| organism=Trypanosoma_brucei_Lister_strain_427 | product=elongation factor 2 | location=Tb427_10_v5:1164210-1166750(-) | length=846 | sequence_SO=chromosome | SO=protein_coding	94274	20.7		0.77
505	6.4e-47	Tb427tmp.01.6600	| organism=Trypanosoma_brucei_Lister_strain_427 | product=pumilio/PUF RNA binding protein 7, putative (PUF7) | location=Tb427_11_01_v4:3921323-3923437(-) | length=704 | sequence_SO=chromosome | SO=protein_coding	78668	22.9		1.09
500	1.8e-46	Tb427tmp.160.4250	| organism=Trypanosoma_brucei_Lister_strain_427 | product=tryparedoxin peroxidase (TRYP1) | location=Tb427_09_v4:937458-938057(+) | length=199 | sequence_SO=chromosome | SO=protein_coding	22410	55.5		7.96
497	4.1e-46	Tb427.10.10170	| organism=Trypanosoma_brucei_Lister_strain_427 | product=hypothetical protein, conserved | location=Tb427_10_v5:2502855-2504189(+) | length=444 | sequence_SO=chromosome | SO=protein_coding	48772	33.8		1.15
496	4.9e-46	Tb427tmp.244.2630	| organism=Trypanosoma_brucei_Lister_strain_427 | product=40S ribosomal protein S6, putative | location=Tb427_09_v4:2332398-2333150(+) | length=250 | sequence_SO=chromosome | SO=protein_coding	28405	42.6		5.56
496	5.4e-46	Tb927.2.450	| organism=Trypanosoma_brucei_TREU927 | product=retrotransposon hot spot protein 4 (RHS4), putative | location=Tb927_02_v5.1:77151-79724(-) | length=857 | sequence_SO=chromosome | SO=protein_coding	97937	16.3	Tentative 1 significant peptide	0.59
494	8.8e-46	Tb427.05.1340	| organism=Trypanosoma_brucei_Lister_strain_427 | product=hypothetical protein, conserved | location=Tb427_05_v4:436931-439393(+) | length=820 | sequence_SO=chromosome | SO=protein_coding	92126	22		0.8
490	1.9e-45	Tb427tmp.01.7080	| organism=Trypanosoma_brucei_Lister_strain_427 | product=U5 small nuclear ribonucleoprotein component, putative | location=Tb427_11_01_v4:4039040-4041964(-) | length=974 | sequence_SO=chromosome | SO=protein_coding	105419	15.3		0.54
484	8e-45	Tb427.03.4880	| organism=Trypanosoma_brucei_Lister_strain_427 | product=hypothetical protein, conserved | location=Tb427_03_v4:1373302-1373850(-) | length=182 | sequence_SO=chromosome | SO=protein_coding	20815	57.1		9.52
484	7.4e-45	Tb427.10.4560	| organism=Trypanosoma_brucei_Lister_strain_427 | product=elongation factor 2 | location=Tb427_10_v5:1164210-1166750(-) | length=846 | sequence_SO=chromosome | SO=protein_coding	94274	19.3		1.02
473	1.1e-43	Tb427.02.5850	| organism=Trypanosoma_brucei_Lister_strain_427 | product=small nuclear ribonucleoprotein SmD2 (Sm-D2) | location=Tb427_02_v4:1059149-1059484(+) | length=111 | sequence_SO=chromosome | SO=protein_coding	12481	77.6		12.53
469	2.9e-43	Tb427tmp.01.5740	| organism=Trypanosoma_brucei_Lister_strain_427 | product=hypothetical protein, conserved | location=Tb427_11_01_v4:3689977-3690621(+) | length=214 | sequence_SO=chromosome | SO=protein_coding	24508	39		4.32
462	1.2e-42	Tb427.02.4540	| organism=Trypanosoma_brucei_Lister_strain_427 | product=Small nuclear ribonucleoprotein-associated protein B (snRNP-B) (Sm protein B) (Sm-B) (SmB), putative (TbSmB) | location=Tb427_02_v4:807903-808232(-) | length=109 | sequence_SO=chromosome | SO	12324	73.2		36.07
460	1.9e-42	Tb427.10.7280	| organism=Trypanosoma_brucei_Lister_strain_427 | product=pre-mRNA splicing factor ATP-dependent RNA helicase, putative | location=Tb427_10_v5:1833716-1836904(-) | length=1062 | sequence_SO=chromosome | SO=protein_coding	121154	16.2		0.46
458	3.5e-42	Tb427.10.190	| organism=Trypanosoma_brucei_Lister_strain_427 | product=40S ribosomal protein S6, putative | location=Tb427_10_v5:73553-74305(+) | length=250 | sequence_SO=chromosome | SO=protein_coding	28433	37.9		4.67
458	3.5e-42	Tb11.v5.1046	| organism=Trypanosoma_brucei_TREU927 | product=elongation factor 1-alpha, putative | location=Tb927_11_bin_v5.1:5550906-5552255(-) | length=449 | sequence_SO=random_sequence | SO=protein_coding	49075	35.4		1.75
455	6.2e-42	Tb427tmp.02.5450	| organism=Trypanosoma_brucei_Lister_strain_427 | product=glucose-regulated protein 78, putative | location=Tb427_11_01_v4:2094341-2096302(-) | length=653 | sequence_SO=chromosome | SO=protein_coding	71403	23.3		0.79
451	1.5e-41	Tb427tmp.211.0110	| organism=Trypanosoma_brucei_Lister_strain_427 | product=60S ribosomal protein L10, putative (QM) | location=Tb427_09_v4:1285663-1286304(-) | length=213 | sequence_SO=chromosome | SO=protein_coding	24720	40.5		5.19
450	2.3e-41	Tb427.10.14600	| organism=Trypanosoma_brucei_Lister_strain_427 | product=40S ribosomal protein S2, putative (RPS2) | location=Tb427_10_v5:3575923-3576723(-) | length=266 | sequence_SO=chromosome | SO=protein_coding	28624	36.9		3.2
449	2.4e-41	Tb427tmp.160.4200	| organism=Trypanosoma_brucei_Lister_strain_427 | product=60S acidic ribosomal protein, putative | location=Tb427_09_v4:925764-926105(+) | length=113 | sequence_SO=chromosome | SO=protein_coding	11083	104.2		7.85
449	2.4e-41	Tb427.10.14790	| organism=Trypanosoma_brucei_Lister_strain_427 | product=aminopeptidase, putative | location=Tb427_10_v5:3607131-3608279(-) | length=382 | sequence_SO=chromosome | SO=protein_coding	42649	34.6		1.9
447	4.1e-41	Tb05.5K5.70	| organism=Trypanosoma_brucei_TREU927 | product=nucleolar RNA helicase II, putative,nucleolar RNA helicase Gu, putative,BAC from homologous region on chr5 | location=5K5_v5.1:12121-14019(-) | length=632 | sequence_SO=contig | SO=protein_coding	68743	27.2		1.19
445	5.7e-41	Tb427.06.740	| organism=Trypanosoma_brucei_Lister_strain_427 | product=ATP-dependent DEAH-box RNA helicase, putative | location=Tb427_06_v4:303713-307468(-) | length=1251 | sequence_SO=chromosome | SO=protein_coding	139087	17		0.52
442	1.3e-40	Tb427.06.2700	| organism=Trypanosoma_brucei_Lister_strain_427 | product=small nuclear ribonucleoprotein Sm-E (Sm-E) | location=Tb427_06_v4:811475-811735(+) | length=86 | sequence_SO=chromosome | SO=protein_coding	9649	71.8		11.13
437	4e-40	Tb427tmp.211.2570	| organism=Trypanosoma_brucei_Lister_strain_427 | product=T-complex protein 1, eta subunit, putative (TCP-1-eta) | location=Tb427_09_v4:1729893-1731599(+) | length=568 | sequence_SO=chromosome | SO=protein_coding	61414	27.4		0.96
436	4.8e-40	Tb427.08.5180	| organism=Trypanosoma_brucei_Lister_strain_427 | product=U6 snRNA-associated sm-like protein Lsm2 (LSm2) | location=Tb427_08_v4:1546798-1547175(+) | length=125 | sequence_SO=chromosome | SO=protein_coding	13250	46.5		5.31
434	8.4e-40	Tb427.10.4950	| organism=Trypanosoma_brucei_Lister_strain_427 | product=small nuclear ribonucleoprotein, putative | location=Tb427_10_v5:1230639-1231034(-) | length=131 | sequence_SO=chromosome | SO=protein_coding	14732	60.5		34.86
431	1.5e-39	Tb427.04.450	| organism=Trypanosoma_brucei_Lister_strain_427 | product=coatomer alpha subunit, putative (TbCoatomerAlpha) | location=Tb427_04_v4:131480-135058(-) | length=1192 | sequence_SO=chromosome | SO=protein_coding	132711	13.3		0.41
425	5.9e-39	Tb427.10.14550	| organism=Trypanosoma_brucei_Lister_strain_427 | product=ATP-dependent DEAD/H RNA helicase, putative | location=Tb427_10_v5:3565740-3567724(-) | length=659 | sequence_SO=chromosome | SO=protein_coding	71204	25.3		1.13
416	4.7e-38	Tb427tmp.211.2150	| organism=Trypanosoma_brucei_Lister_strain_427 | product=Polyadenylate-binding protein 2 (Poly(A)-binding protein 2) (Poly(A)-binding protein II) (PABII) (Polyadenylate-binding nuclear protein 1) (Nuclear poly(A)-binding protein 1) (PABP2), putativ	62195	20.2		0.95
414	7.9e-38	Tb427tmp.46.0001	| organism=Trypanosoma_brucei_Lister_strain_427 | product=60S acidic ribosomal subunit protein, putative | location=Tb427_11_01_v4:572771-573823(+) | length=350 | sequence_SO=chromosome | SO=protein_coding	38392	27.2		0.9
412	1.4e-37	Tb427.07.1730	| organism=Trypanosoma_brucei_Lister_strain_427 | product=60S ribosomal protein L7, putative | location=Tb427_07_v4:429577-430305(+) | length=242 | sequence_SO=chromosome | SO=protein_coding	27696	46.9		3.4
409	2.6e-37	Tb427tmp.160.3270	| organism=Trypanosoma_brucei_Lister_strain_427 | product=ATP-dependent DEAD box helicase, putative | location=Tb427_09_v4:814413-815627(+) | length=404 | sequence_SO=chromosome | SO=protein_coding	45333	24		1.27
402	1.2e-36	Tb427tmp.160.4450	| organism=Trypanosoma_brucei_Lister_strain_427 | product=40S ribosomal protein S3, putative (RPS3) | location=Tb427_09_v4:957970-958770(+) | length=266 | sequence_SO=chromosome | SO=protein_coding	30361	35.5		2.38
402	1.4e-36	Tb427.02.3400	| organism=Trypanosoma_brucei_Lister_strain_427 | product=hypothetical protein, conserved | location=Tb427_02_v4:629184-630188(-) | length=334 | sequence_SO=chromosome | SO=protein_coding	36571	37.9		1.47
401	1.7e-36	Tb427.03.2600	| organism=Trypanosoma_brucei_Lister_strain_427 | product=ATP-dependent DEAD/H RNA helicase, putative | location=Tb427_03_v4:653305-659817(-) | length=2170 | sequence_SO=chromosome | SO=protein_coding	244864	10.7		0.27
400	2.1e-36	Tb427.05.990	| organism=Trypanosoma_brucei_Lister_strain_427 | product=hypothetical protein, conserved | location=Tb427_05_v4:326708-327298(+) | length=196 | sequence_SO=chromosome | SO=protein_coding	21505	60.9		4.54
393	1.1e-35	Tb427tmp.160.4240	| organism=Trypanosoma_brucei_Lister_strain_427 | product=nucleosome assembly protein-like protein | location=Tb427_09_v4:935151-936419(+) | length=422 | sequence_SO=chromosome | SO=protein_coding	47586	28.7		1.6
388	3.5e-35	Tb427.10.3790	| organism=Trypanosoma_brucei_Lister_strain_427 | product=hypothetical protein, conserved | location=Tb427_10_v5:986315-998020(-) | length=3901 | sequence_SO=chromosome | SO=protein_coding	432305	5.4		0.12
380	2e-34	Tb11.v5.0243	| organism=Trypanosoma_brucei_TREU927 | product=40S ribosomal protein S18, putative | location=Tb927_11_bin_v5.1:494123-494584(-) | length=153 | sequence_SO=random_sequence | SO=protein_coding	17499	44.6		11.92
379	2.7e-34	Tb11.0290	| organism=Trypanosoma_brucei_TREU927 | product=40S ribosomal protein S14, putative,chrXI additional, unordered contigs (RPS14) | location=tryp_XI-1036e06.p1k:1755-2189(+) | length=144 | sequence_SO=contig | SO=protein_coding	15503	41.9		9.56
379	2.4e-34	Tb11.v5.0543	| organism=Trypanosoma_brucei_TREU927 | product=Heat shock protein 83, putative | location=Tb927_11_bin_v5.1:2366174-2368288(+) | length=704 | sequence_SO=random_sequence | SO=protein_coding	80712	22.4		0.67
373	1.1e-33	Tb11.v5.0469	| organism=Trypanosoma_brucei_TREU927 | product=beta tubulin, putative | location=Tb927_11_bin_v5.1:1903857-1905185(+) | length=442 | sequence_SO=random_sequence | SO=protein_coding	49672	23.3		1.12
368	2.9e-33	Tb427tmp.211.0620	| organism=Trypanosoma_brucei_Lister_strain_427 | product=actin A | location=Tb427_09_v4:1375341-1376471(-) | length=376 | sequence_SO=chromosome | SO=protein_coding	41869	30.5		1.96
358	3e-32	Tb427.10.14360	| organism=Trypanosoma_brucei_Lister_strain_427 | product=U2 small nuclear ribonucleoprotein 40K (U2_40K) | location=Tb427_10_v5:3493495-3494475(-) | length=326 | sequence_SO=chromosome | SO=protein_coding	36525	28.6		1.76
357	4.3e-32	Tb11.v5.0469	| organism=Trypanosoma_brucei_TREU927 | product=beta tubulin, putative | location=Tb927_11_bin_v5.1:1903857-1905185(+) | length=442 | sequence_SO=random_sequence | SO=protein_coding	49672	23.3		1.12
349	2.3e-31	Tb427.04.1790	| organism=Trypanosoma_brucei_Lister_strain_427 | product=ribosomal protein L3, putative | location=Tb427_04_v4:448820-450262(-) | length=480 | sequence_SO=chromosome | SO=protein_coding	54402	20.8		0.7
348	3e-31	Tb427tmp.160.2490	| organism=Trypanosoma_brucei_Lister_strain_427 | product=ribosomal protein S7, putative | location=Tb427_09_v4:714484-715092(+) | length=202 | sequence_SO=chromosome | SO=protein_coding	23826	42.5		4.58
348	3.5e-31	Tb427.02.280	| organism=Trypanosoma_brucei_Lister_strain_427 | product=retrotransposon hot spot (RHS) protein, putative | location=Tb427_02_v4:35784-38153(-) | length=789 | sequence_SO=chromosome | SO=protein_coding	90247	12.8		0.44
346	5e-31	Tb427.08.3530	| organism=Trypanosoma_brucei_Lister_strain_427 | product=glycerol-3-phosphate dehydrogenase [NAD+], glycosomal | location=Tb427_08_v4:1057733-1058797(-) | length=354 | sequence_SO=chromosome | SO=protein_coding	37810	19.5		1.14
337	4.1e-30	Tb427.05.1340	| organism=Trypanosoma_brucei_Lister_strain_427 | product=hypothetical protein, conserved | location=Tb427_05_v4:436931-439393(+) | length=820 | sequence_SO=chromosome | SO=protein_coding	92126	15.3		0.64
333	9.2e-30	Tb427.01.190	| organism=Trypanosoma_brucei_Lister_strain_427 | product=retrotransposon hot spot protein (RHS, pseudogene), putative | location=Tb427_01_v4:75427-77919(-) | length=830 | sequence_SO=chromosome | SO=protein_coding	94963	16.4		0.42
332	1.4e-29	Tb11.v5.0469	| organism=Trypanosoma_brucei_TREU927 | product=beta tubulin, putative | location=Tb927_11_bin_v5.1:1903857-1905185(+) | length=442 | sequence_SO=random_sequence | SO=protein_coding	49672	21.7		0.95
330	1.9e-29	Tb427tmp.01.5535	| organism=Trypanosoma_brucei_Lister_strain_427 | product=U6 snRNA-associated Sm-like protein LSm4p (TbLSm4) | location=Tb427_11_01_v4:3644918-3645301(+) | length=127 | sequence_SO=chromosome | SO=protein_coding	14147	37.3		3.22
327	4.2e-29	Tb427.05.4030	| organism=Trypanosoma_brucei_Lister_strain_427 | product=U6 snRNA-associated Sm-like protein LSm7p (TbLSm7) | location=Tb427_05_v4:1243842-1244120(-) | length=92 | sequence_SO=chromosome | SO=protein_coding	10207	52.8		3.84
326	5.5e-29	Tb427tmp.211.2630	| organism=Trypanosoma_brucei_Lister_strain_427 | product=60S ribosomal protein L23, putative | location=Tb427_09_v4:1738521-1738940(+) | length=139 | sequence_SO=chromosome | SO=protein_coding	14953	57.4		7.77
325	6.2e-29	Tb427.03.1590	| organism=Trypanosoma_brucei_Lister_strain_427 | product=hypothetical protein, conserved | location=Tb427_03_v4:415905-417911(-) | length=668 | sequence_SO=chromosome | SO=protein_coding	72705	16.5		0.49
320	2e-28	Tb927.9.11110	| organism=Trypanosoma_brucei_TREU927 | product=PRP8 protein homologue,U5 snRNA-associated splicing factor | location=Tb927_09_v5.1:1753411-1760622(-) | length=2403 | sequence_SO=chromosome | SO=protein_coding	276824	8.1		0.22
319	2.9e-28	Tb427tmp.02.0620	| organism=Trypanosoma_brucei_Lister_strain_427 | product=nucleolar GTP-binding protein 1 (NOG1) | location=Tb427_11_01_v4:868259-870226(-) | length=655 | sequence_SO=chromosome | SO=protein_coding	74731	16.9		0.56
319	2.3e-28	Tb427tmp.02.4150	| organism=Trypanosoma_brucei_Lister_strain_427 | product=pyruvate phosphate dikinase (PPDK) | location=Tb427_11_01_v4:1744754-1747495(-) | length=913 | sequence_SO=chromosome | SO=protein_coding	100340	15.7		0.51
317	4.1e-28	Tb427.08.1930	| organism=Trypanosoma_brucei_Lister_strain_427 | product=hypothetical protein, conserved | location=Tb427_08_v4:621267-622097(-) | length=276 | sequence_SO=chromosome | SO=protein_coding	31680	15.3		1.83
315	6.6e-28	Tb427tmp.12.0011	| organism=Trypanosoma_brucei_Lister_strain_427 | product=eukaryotic initiation factor 4a, putative | location=Tb427_11_01_v4:2358988-2360193(+) | length=401 | sequence_SO=chromosome | SO=protein_coding	45487	23.2		1.07
314	8.5e-28	Tb11.v5.0469	| organism=Trypanosoma_brucei_TREU927 | product=beta tubulin, putative | location=Tb927_11_bin_v5.1:1903857-1905185(+) | length=442 | sequence_SO=random_sequence | SO=protein_coding	49672	24.1		1.3
313	1.1e-27	Tb427.01.2340	| organism=Trypanosoma_brucei_Lister_strain_427 | product=alpha tubulin | location=Tb427_01_v4:572569-573924(+) | length=451 | sequence_SO=chromosome | SO=protein_coding	49756	23.9		0.65
308	3.6e-27	Tb427.07.710	| organism=Trypanosoma_brucei_Lister_strain_427 | product=heat shock 70 kDa protein, putative (HSP70) | location=Tb427_07_v4:156705-158624(-) | length=639 | sequence_SO=chromosome | SO=protein_coding	70168	14.3		0.43
306	5e-27	Tb427.03.3480	| organism=Trypanosoma_brucei_Lister_strain_427 | product=U2 small nuclear ribonucleoprotein B, putative (RBP36 U2SNRNPB) | location=Tb427_03_v4:984636-984989(+) | length=117 | sequence_SO=chromosome | SO=protein_coding	13618	47.7		9.78
306	5e-27	Tb427.03.3490	| organism=Trypanosoma_brucei_Lister_strain_427 | product=high mobility group protein, putative (TDP1) | location=Tb427_03_v4:986602-987417(+) | length=271 | sequence_SO=chromosome | SO=protein_coding	30847	24.2		1.54
305	6.2e-27	Tb927.2.820	| organism=Trypanosoma_brucei_TREU927 | product=retrotransposon hot spot protein (RHS, pseudogene), putative,retrotransposon hot spot protein 1 (RHS1), interrupted | location=Tb927_02_v5.1:140725-142308(-) | length=527 | sequence_SO=chromosome | SO=	60490	18.4		0.61
304	9e-27	Tb427.02.3400	| organism=Trypanosoma_brucei_Lister_strain_427 | product=hypothetical protein, conserved | location=Tb427_02_v4:629184-630188(-) | length=334 | sequence_SO=chromosome | SO=protein_coding	36571	25		0.97
300	2e-26	Tb427tmp.01.3110	| organism=Trypanosoma_brucei_Lister_strain_427 | product=heat shock protein 70 | location=Tb427_11_01_v4:2971889-2973997(+) | length=702 | sequence_SO=chromosome | SO=protein_coding	76002	20.6		0.46
298	3e-26	Tb427.10.1510	| organism=Trypanosoma_brucei_Lister_strain_427 | product=unspecified product (NOT1) | location=Tb427_10_v5:406729-413709(-) | length=2326 | sequence_SO=chromosome | SO=protein_coding	259104	8.6		0.14
295	6.1e-26	Tb427tmp.211.1695	| organism=Trypanosoma_brucei_Lister_strain_427 | product=small nuclear ribonucleoprotein Sm-F (Sm-F) | location=Tb427_09_v4:1560585-1560812(-) | length=75 | sequence_SO=chromosome | SO=protein_coding	8356	54		3.22
295	7.2e-26	Tb427.08.2090	| organism=Trypanosoma_brucei_Lister_strain_427 | product=cyclophilin type peptidyl-prolyl cis-trans isomerase, putative (PPIase) | location=Tb427_08_v4:657875-658459(+) | length=194 | sequence_SO=chromosome | SO=protein_coding	21654	34.5		1.13
295	6.1e-26	Tb427.10.10850	| organism=Trypanosoma_brucei_Lister_strain_427 | product=argonaute-like protein (AGO1) | location=Tb427_10_v5:2636034-2638745(-) | length=903 | sequence_SO=chromosome | SO=protein_coding	99022	13.6		0.34
294	7.6e-26	Tb427tmp.160.3670	| organism=Trypanosoma_brucei_Lister_strain_427 | product=ribosomal protein S6, putative (NHP2) | location=Tb427_09_v4:862654-863034(+) | length=126 | sequence_SO=chromosome | SO=protein_coding	13563	42.2		1.46
292	1.3e-25	Tb427.10.6050	| organism=Trypanosoma_brucei_Lister_strain_427 | product=clathrin heavy chain (CHC) | location=Tb427_10_v5:1521716-1526827(-) | length=1703 | sequence_SO=chromosome | SO=protein_coding	190505	6.8		0.22
291	1.7e-25	Tb427tmp.01.3650	| organism=Trypanosoma_brucei_Lister_strain_427 | product=hypothetical protein, conserved | location=Tb427_11_01_v4:3096842-3098503(+) | length=553 | sequence_SO=chromosome | SO=protein_coding	61319	18.8		0.5
291	1.7e-25	Tb927.2.1120	| organism=Trypanosoma_brucei_TREU927 | product=retrotransposon hot spot protein (RHS, pseudogene), putative,retrotransposon hot spot protein 4 (RHS4), point mutation | location=Tb927_02_v5.1:190725-192860(-) | length=711 | sequence_SO=chromosome |	80916	13.6		0.43
288	2.9e-25	Tb427.10.2240	| organism=Trypanosoma_brucei_Lister_strain_427 | product=hypothetical protein, conserved | location=Tb427_10_v5:578464-580230(+) | length=588 | sequence_SO=chromosome | SO=protein_coding	66436	26		0.75
287	4.1e-25	Tb427.10.560	| organism=Trypanosoma_brucei_Lister_strain_427 | product=40S ribosomal proteins S11, putative | location=Tb427_10_v5:147119-147643(+) | length=174 | sequence_SO=chromosome | SO=protein_coding	20075	31.2		2.39
287	4.1e-25	Tb427tmp.01.5720	| organism=Trypanosoma_brucei_Lister_strain_427 | product=ribosomal protein L18, putative | location=Tb427_11_01_v4:3686533-3687072(+) | length=179 | sequence_SO=chromosome | SO=protein_coding	20965	42.5		2.22
285	6.4e-25	Tb11.v5.0469	| organism=Trypanosoma_brucei_TREU927 | product=beta tubulin, putative | location=Tb927_11_bin_v5.1:1903857-1905185(+) | length=442 | sequence_SO=random_sequence | SO=protein_coding	49672	22.8		0.79
283	1e-24	Tb11.v5.0650	| organism=Trypanosoma_brucei_TREU927 | product=enolase, putative | location=Tb927_11_bin_v5.1:3189523-3190812(+) | length=429 | sequence_SO=random_sequence | SO=protein_coding	46563	21		0.7
283	9.3e-25	Tb427.08.4820	| organism=Trypanosoma_brucei_Lister_strain_427 | product=eukaryotic translation initation factor 4 gamma, putative | location=Tb427_08_v4:1422715-1424583(-) | length=622 | sequence_SO=chromosome | SO=protein_coding	69343	16		0.35
281	1.6e-24	Tb11.v5.0650	| organism=Trypanosoma_brucei_TREU927 | product=enolase, putative | location=Tb927_11_bin_v5.1:3189523-3190812(+) | length=429 | sequence_SO=random_sequence | SO=protein_coding	46563	20.3		0.7
280	2.2e-24	Tb427.03.5050	| organism=Trypanosoma_brucei_Lister_strain_427 | product=60S ribosomal protein L4 | location=Tb427_03_v4:1418834-1419958(+) | length=374 | sequence_SO=chromosome | SO=protein_coding	41830	29.2		1.96
280	2.2e-24	Tb11.v5.0469	| organism=Trypanosoma_brucei_TREU927 | product=beta tubulin, putative | location=Tb927_11_bin_v5.1:1903857-1905185(+) | length=442 | sequence_SO=random_sequence | SO=protein_coding	49672	19.9		0.79
279	2.6e-24	Tb427tmp.01.2520	| organism=Trypanosoma_brucei_Lister_strain_427 | product=Pre-mRNA-splicing factor CWC22, putative (TbCWC22) | location=Tb427_11_01_v4:2820811-2822556(+) | length=581 | sequence_SO=chromosome | SO=protein_coding	66829	13.5		0.45
278	3.2e-24	Tb427.08.5180	| organism=Trypanosoma_brucei_Lister_strain_427 | product=U6 snRNA-associated sm-like protein Lsm2 (LSm2) | location=Tb427_08_v4:1546798-1547175(+) | length=125 | sequence_SO=chromosome | SO=protein_coding	13250	46.5		3.64
277	4e-24	Tb427.05.2910	| organism=Trypanosoma_brucei_Lister_strain_427 | product=hypothetical protein, conserved | location=Tb427_05_v4:923881-924420(+) | length=179 | sequence_SO=chromosome | SO=protein_coding	19936	22.6		1.78
274	8.2e-24	Tb427.10.2370	| organism=Trypanosoma_brucei_Lister_strain_427 | product=RNA-binding protein, putative (LA) | location=Tb427_10_v5:607510-608517(+) | length=335 | sequence_SO=chromosome | SO=protein_coding	37648	27.5		0.73
273	9.2e-24	Tb427.10.5360	| organism=Trypanosoma_brucei_Lister_strain_427 | product=40S ribosomal protein S10, putative | location=Tb427_10_v5:1348582-1349100(+) | length=172 | sequence_SO=chromosome | SO=protein_coding	19274	33.7		1.88
273	9.4e-24	Tb427tmp.01.2560	| organism=Trypanosoma_brucei_Lister_strain_427 | product=40S ribosomal protein SA, putative | location=Tb427_11_01_v4:2830127-2830861(+) | length=244 | sequence_SO=chromosome | SO=protein_coding	27592	35.1		1.44
271	1.6e-23	Tb427.05.840	| organism=Trypanosoma_brucei_Lister_strain_427 | product=hypothetical protein, conserved | location=Tb427_05_v4:288101-291082(+) | length=993 | sequence_SO=chromosome | SO=protein_coding	111374	11.5		0.35
270	1.9e-23	Tb427tmp.160.3820	| organism=Trypanosoma_brucei_Lister_strain_427 | product=nucleolar RNA binding protein, putative | location=Tb427_09_v4:879327-880841(+) | length=504 | sequence_SO=chromosome | SO=protein_coding	55412	13.5		0.45
270	2.1e-23	Tb927.10.10850	| organism=Trypanosoma_brucei_TREU927 | product=argonaute-like protein (AGO1) | location=Tb927_10_v5.1:2634956-2637667(-) | length=903 | sequence_SO=chromosome | SO=protein_coding	99122	13.6	Tentative 1 significant peptide	0.34
269	2.5e-23	Tb927.10.15410	| organism=Trypanosoma_brucei_TREU927 | product=glycosomal malate dehydrogenase (gMDH) | location=Tb927_10_v5.1:3786037-3787008(+) | length=323 | sequence_SO=chromosome | SO=protein_coding	33689	18.6		1.65
268	3.3e-23	Tb427tmp.211.2850	| organism=Trypanosoma_brucei_Lister_strain_427 | product=cyclophilin type peptidyl-prolyl cis-trans isomerase, putative (PPIase) | location=Tb427_09_v4:1775084-1775635(+) | length=183 | sequence_SO=chromosome | SO=protein_coding	20282	34.2		1.24
265	6.3e-23	Tb927.9.3480	| organism=Trypanosoma_brucei_TREU927 | product=U5Cwc21 small nuclear ribonucleoprotein (TbCWC21) | location=Tb927_09_v5.1:714157-714708(+) | length=183 | sequence_SO=chromosome | SO=protein_coding	20487	56.4		5.01
263	1.1e-22	Tb427tmp.01.7010	| organism=Trypanosoma_brucei_Lister_strain_427 | product=hypothetical protein, conserved (TbKap123) | location=Tb427_11_01_v4:4015119-4018337(-) | length=1072 | sequence_SO=chromosome | SO=protein_coding	117831	8.5		0.37
262	1.4e-22	Tb427.07.5170	| organism=Trypanosoma_brucei_Lister_strain_427 | product=60S ribosomal protein L23a | location=Tb427_07_v4:1363717-1364211(+) | length=164 | sequence_SO=chromosome | SO=protein_coding	18159	38.2		2.84
260	2.1e-22	Tb427.06.4280	| organism=Trypanosoma_brucei_Lister_strain_427 | product=glyceraldehyde 3-phosphate dehydrogenase, glycosomal (GAPDH) | location=Tb427_06_v4:1219040-1220119(-) | length=359 | sequence_SO=chromosome | SO=protein_coding	39023	33.3		1.87
260	2e-22	Tb427tmp.46.0009	| organism=Trypanosoma_brucei_Lister_strain_427 | product=hypothetical protein, conserved (ZC3H41) | location=Tb427_11_01_v4:554425-555978(+) | length=517 | sequence_SO=chromosome | SO=protein_coding	58424	14.7		0.64
258	3.6e-22	Tb427.10.13720	| organism=Trypanosoma_brucei_Lister_strain_427 | product=RNA-binding protein, putative (RBP29) | location=Tb427_10_v5:3352460-3353593(-) | length=377 | sequence_SO=chromosome | SO=protein_coding	40636	18.1		1.04
258	3.4e-22	Tb427.08.5650	| organism=Trypanosoma_brucei_Lister_strain_427 | product=hypothetical protein, conserved | location=Tb427_08_v4:1677828-1680575(+) | length=915 | sequence_SO=chromosome | SO=protein_coding	103248	11.5		0.32
257	4.3e-22	Tb427.03.2470	| organism=Trypanosoma_brucei_Lister_strain_427 | product=pumilio RNA binding protein, putative (PUF8) | location=Tb427_03_v4:620291-622105(+) | length=604 | sequence_SO=chromosome | SO=protein_coding	68966	10.4		0.43
256	4.8e-22	Tb427tmp.211.2570	| organism=Trypanosoma_brucei_Lister_strain_427 | product=T-complex protein 1, eta subunit, putative (TCP-1-eta) | location=Tb427_09_v4:1729893-1731599(+) | length=568 | sequence_SO=chromosome | SO=protein_coding	61414	16.5		0.4
253	1e-21	Tb427.01.3180	| organism=Trypanosoma_brucei_Lister_strain_427 | product=40S ribosomal protein S11, putative | location=Tb427_01_v4:689129-689653(+) | length=174 | sequence_SO=chromosome | SO=protein_coding	20047	31.3	Tentative 1 significant peptide	2.39
251	1.6e-21	Tb427tmp.160.4200	| organism=Trypanosoma_brucei_Lister_strain_427 | product=60S acidic ribosomal protein, putative | location=Tb427_09_v4:925764-926105(+) | length=113 | sequence_SO=chromosome | SO=protein_coding	11083	83.4		5.16
249	2.4e-21	Tb11.v5.0243	| organism=Trypanosoma_brucei_TREU927 | product=40S ribosomal protein S18, putative | location=Tb927_11_bin_v5.1:494123-494584(-) | length=153 | sequence_SO=random_sequence | SO=protein_coding	17499	39		4.1
248	3.5e-21	Tb927.11.6740	| organism=Trypanosoma_brucei_TREU927 | product=pumilio/PUF RNA binding protein 10, putative | location=Tb927_11_v5.1:1903587-1905638(-) | length=683 | sequence_SO=chromosome | SO=protein_coding	75120	7.9		0.25
246	4.8e-21	Tb927.2.820	| organism=Trypanosoma_brucei_TREU927 | product=retrotransposon hot spot protein (RHS, pseudogene), putative,retrotransposon hot spot protein 1 (RHS1), interrupted | location=Tb927_02_v5.1:140725-142308(-) | length=527 | sequence_SO=chromosome | SO=	60490	22		0.51
243	1.1e-20	Tb427.02.3400	| organism=Trypanosoma_brucei_Lister_strain_427 | product=hypothetical protein, conserved | location=Tb427_02_v4:629184-630188(-) | length=334 | sequence_SO=chromosome | SO=protein_coding	36571	24.1		0.57
243	1.1e-20	Tb427.02.6050	| organism=Trypanosoma_brucei_Lister_strain_427 | product=beta prime COP protein | location=Tb427_02_v4:1093348-1095903(+) | length=851 | sequence_SO=chromosome | SO=protein_coding	94038	9.8		0.42
243	1.1e-20	Tb427.08.5090	| organism=Trypanosoma_brucei_Lister_strain_427 | product=DNA-directed RNA polymerase I largest subunit (RPA190) | location=Tb427_08_v4:1503114-1508459(+) | length=1781 | sequence_SO=chromosome | SO=protein_coding	195924	10.3		0.26
241	1.5e-20	Tb427.08.1330	| organism=Trypanosoma_brucei_Lister_strain_427 | product=60S ribosomal protein L7a, putative | location=Tb427_08_v4:428299-429129(-) | length=276 | sequence_SO=chromosome | SO=protein_coding	30860	31.7		1.54
241	1.5e-20	Tb427.04.3550	| organism=Trypanosoma_brucei_Lister_strain_427 | product=60S ribosomal protein L13a, putative | location=Tb427_04_v4:912253-913282(-) | length=341 | sequence_SO=chromosome | SO=protein_coding	39091	21.7		0.88
241	1.5e-20	Tb427.07.2800	| organism=Trypanosoma_brucei_Lister_strain_427 | product=hypothetical protein, conserved | location=Tb427_07_v4:726771-728063(+) | length=430 | sequence_SO=chromosome | SO=protein_coding	47818	21.4		0.83
240	2e-20	Tb927.2.6050	| organism=Trypanosoma_brucei_TREU927 | product=beta prime COP protein | location=Tb927_02_v5.1:1092946-1095501(+) | length=851 | sequence_SO=chromosome | SO=protein_coding	93992	16.7		0.42
237	3.9e-20	Tb427tmp.01.3740	| organism=Trypanosoma_brucei_Lister_strain_427 | product=coatomer gamma subunit, putative (TbCoatomerGamma) | location=Tb427_11_01_v4:3121616-3124252(+) | length=878 | sequence_SO=chromosome | SO=protein_coding	97526	17.8		0.53
236	5.1e-20	Tb427tmp.211.2150	| organism=Trypanosoma_brucei_Lister_strain_427 | product=Polyadenylate-binding protein 2 (Poly(A)-binding protein 2) (Poly(A)-binding protein II) (PABII) (Polyadenylate-binding nuclear protein 1) (Nuclear poly(A)-binding protein 1) (PABP2), putativ	62195	12.7		0.49
236	4.9e-20	Tb427tmp.160.4290	| organism=Trypanosoma_brucei_Lister_strain_427 | product=hypothetical protein, conserved | location=Tb427_09_v4:941096-942748(+) | length=549 | sequence_SO=chromosome | SO=protein_coding	60845	17		0.41
233	9.8e-20	Tb427tmp.01.1920	| organism=Trypanosoma_brucei_Lister_strain_427 | product=60S ribosomal protein L22, putative | location=Tb427_11_01_v4:2667624-2668016(+) | length=130 | sequence_SO=chromosome | SO=protein_coding	15257	20.2		3.98
233	9.8e-20	Tb427.01.2210	| organism=Trypanosoma_brucei_Lister_strain_427 | product=unspecified product | location=Tb427_01_v4:560259-561239(+) | length=326 | sequence_SO=chromosome | SO=protein_coding	36655	28.5		0.96
231	1.5e-19	Tb427.10.13180	| organism=Trypanosoma_brucei_Lister_strain_427 | product=hypothetical protein, conserved | location=Tb427_10_v5:3205294-3209004(-) | length=1236 | sequence_SO=chromosome | SO=protein_coding	136619	15.1		0.36
230	2e-19	Tb427tmp.02.3120	| organism=Trypanosoma_brucei_Lister_strain_427 | product=malic enzyme, putative | location=Tb427_11_01_v4:1523285-1524979(+) | length=564 | sequence_SO=chromosome | SO=protein_coding	61450	11.1		0.5
229	2.5e-19	Tb11.v5.0650	| organism=Trypanosoma_brucei_TREU927 | product=enolase, putative | location=Tb927_11_bin_v5.1:3189523-3190812(+) | length=429 | sequence_SO=random_sequence | SO=protein_coding	46563	17		0.56
228	3.4e-19	Tb11.v5.0713	| organism=Trypanosoma_brucei_TREU927 | product=retrotransposon hot spot (RHS) protein, putative | location=Tb927_11_bin_v5.1:3629729-3631795(+) | length=688 | sequence_SO=random_sequence | SO=protein_coding	78294	11.4		0.45
227	4.2e-19	Tb427.02.560	| organism=Trypanosoma_brucei_Lister_strain_427 | product=retrotransposon hot spot (RHS) protein, putative | location=Tb427_02_v4:108759-111296(-) | length=845 | sequence_SO=chromosome | SO=protein_coding	95966	10.8		0.3
227	3.8e-19	Tb427.03.3130	| organism=Trypanosoma_brucei_Lister_strain_427 | product=hypothetical protein, conserved | location=Tb427_03_v4:804141-809069(-) | length=1642 | sequence_SO=chromosome | SO=protein_coding	177874	6.4		0.15
224	7.7e-19	Tb427.10.6400	| organism=Trypanosoma_brucei_Lister_strain_427 | product=chaperonin HSP60, mitochondrial precursor (HSP60) | location=Tb427_10_v5:1617813-1619501(-) | length=562 | sequence_SO=chromosome | SO=protein_coding	59466	15.5		0.32
224	8.5e-19	Tb427tmp.01.3480	| organism=Trypanosoma_brucei_Lister_strain_427 | product=hypothetical protein, conserved | location=Tb427_11_01_v4:3054523-3056241(+) | length=572 | sequence_SO=chromosome | SO=protein_coding	64578	15.5		0.29
223	1.1e-18	Tb11.v5.0650	| organism=Trypanosoma_brucei_TREU927 | product=enolase, putative | location=Tb927_11_bin_v5.1:3189523-3190812(+) | length=429 | sequence_SO=random_sequence | SO=protein_coding	46563	12.3		0.43
222	1.2e-18	Tb427.10.4270	| organism=Trypanosoma_brucei_Lister_strain_427 | product=coatomer zeta subunit, putative (zeta-CoP) | location=Tb427_10_v5:1115619-1116170(+) | length=183 | sequence_SO=chromosome | SO=protein_coding	20528	20.4		2.3
221	1.6e-18	Tb427.10.10700	| organism=Trypanosoma_brucei_Lister_strain_427 | product=splicing factor Prp31 | location=Tb427_10_v5:2601561-2602628(-) | length=355 | sequence_SO=chromosome | SO=protein_coding	39644	13		0.68
219	2.4e-18	Tb427.07.3120	| organism=Trypanosoma_brucei_Lister_strain_427 | product=small nuclear ribonucleoprotein SmD1 (Sm-D1) | location=Tb427_07_v4:793025-793345(+) | length=106 | sequence_SO=chromosome | SO=protein_coding	11706	45.1		1.83
219	2.7e-18	N19B2.135	| organism=Trypanosoma_brucei_Lister_strain_427 | product=retrotransposon hot spot protein, RHS4 (RHS4) | location=TPN19B2:93839-96376(+) | length=845 | sequence_SO=contig | SO=protein_coding	96347	8		0.29
218	3.4e-18	Tb427.03.5050	| organism=Trypanosoma_brucei_Lister_strain_427 | product=60S ribosomal protein L4 | location=Tb427_03_v4:1418834-1419958(+) | length=374 | sequence_SO=chromosome | SO=protein_coding	41830	18.7		0.48
215	5.9e-18	Tb11.v5.1046	| organism=Trypanosoma_brucei_TREU927 | product=elongation factor 1-alpha, putative | location=Tb927_11_bin_v5.1:5550906-5552255(-) | length=449 | sequence_SO=random_sequence | SO=protein_coding	49075	32.9		0.8
214	9e-18	Tb427tmp.160.3670	| organism=Trypanosoma_brucei_Lister_strain_427 | product=ribosomal protein S6, putative (NHP2) | location=Tb427_09_v4:862654-863034(+) | length=126 | sequence_SO=chromosome | SO=protein_coding	13563	59.2		1.46
213	9.5e-18	Tb427.07.2170	| organism=Trypanosoma_brucei_Lister_strain_427 | product=hypothetical protein, conserved | location=Tb427_07_v4:560343-564788(-) | length=1481 | sequence_SO=chromosome | SO=protein_coding	168625	8.2		0.16
212	1.2e-17	Tb427.07.270	| organism=Trypanosoma_brucei_Lister_strain_427 | product=ribosome biogenesis protein, putative | location=Tb427_07_v4:48201-49517(+) | length=438 | sequence_SO=chromosome | SO=protein_coding	49532	22.2		0.79
212	1.2e-17	Tb427.08.1510	| organism=Trypanosoma_brucei_Lister_strain_427 | product=ATP-dependent DEAD/H RNA helicase, putative | location=Tb427_08_v4:490921-493951(+) | length=569 | sequence_SO=chromosome | SO=protein_coding	62401	9.7		0.39
212	1.3e-17	Tb927.1.180	| organism=Trypanosoma_brucei_TREU927 | product=retrotransposon hot spot protein 1 (RHS1), putative | location=Tb927_01_v5.1:69904-72405(-) | length=833 | sequence_SO=chromosome | SO=protein_coding	94430	9.3		0.36
211	1.8e-17	Tb427.03.5050	| organism=Trypanosoma_brucei_Lister_strain_427 | product=60S ribosomal protein L4 | location=Tb427_03_v4:1418834-1419958(+) | length=374 | sequence_SO=chromosome | SO=protein_coding	41830	26		0.99
211	1.7e-17	Tb427.02.3400	| organism=Trypanosoma_brucei_Lister_strain_427 | product=hypothetical protein, conserved | location=Tb427_02_v4:629184-630188(-) | length=334 | sequence_SO=chromosome | SO=protein_coding	36571	18		0.57
211	1.6e-17	Tb427.10.12710	| organism=Trypanosoma_brucei_Lister_strain_427 | product=heat shock protein, putative | location=Tb427_10_v5:3086210-3088645(-) | length=811 | sequence_SO=chromosome | SO=protein_coding	90761	11.2		0.32
210	2.1e-17	Tb427.02.4710	| organism=Trypanosoma_brucei_Lister_strain_427 | product=RNA-binding protein, putative (TRRM1) | location=Tb427_02_v4:834451-835776(-) | length=441 | sequence_SO=chromosome | SO=protein_coding	49952	18.5		0.51
210	2.2e-17	Tb427.10.8190	| organism=Trypanosoma_brucei_Lister_strain_427 | product=T-complex protein 1, theta subunit, putative (TCP-1-theta) | location=Tb427_10_v5:2036900-2038513(-) | length=537 | sequence_SO=chromosome | SO=protein_coding	58059	13.5		0.33
209	2.4e-17	Tb427.08.6150	| organism=Trypanosoma_brucei_Lister_strain_427 | product=40S ribosomal protein S8, putative | location=Tb427_08_v4:1796081-1796743(+) | length=220 | sequence_SO=chromosome | SO=protein_coding	25004	21.1		1.68
209	2.4e-17	Tb427.02.3400	| organism=Trypanosoma_brucei_Lister_strain_427 | product=hypothetical protein, conserved | location=Tb427_02_v4:629184-630188(-) | length=334 | sequence_SO=chromosome | SO=protein_coding	36571	10.2		0.4
207	4.4e-17	Tb427tmp.160.3270	| organism=Trypanosoma_brucei_Lister_strain_427 | product=ATP-dependent DEAD box helicase, putative | location=Tb427_09_v4:814413-815627(+) | length=404 | sequence_SO=chromosome | SO=protein_coding	45333	16		0.44
206	5.6e-17	Tb11.v5.1046	| organism=Trypanosoma_brucei_TREU927 | product=elongation factor 1-alpha, putative | location=Tb927_11_bin_v5.1:5550906-5552255(-) | length=449 | sequence_SO=random_sequence | SO=protein_coding	49075	21.7		0.66
206	5.3e-17	Tb11.v5.1046	| organism=Trypanosoma_brucei_TREU927 | product=elongation factor 1-alpha, putative | location=Tb927_11_bin_v5.1:5550906-5552255(-) | length=449 | sequence_SO=random_sequence | SO=protein_coding	49075	16.8		0.52
206	5.5e-17	Tb427.06.3740	| organism=Trypanosoma_brucei_Lister_strain_427 | product=heat shock 70 kDa protein, mitochondrial precursor, putative | location=Tb427_06_v4:1113356-1115329(-) | length=657 | sequence_SO=chromosome | SO=protein_coding	71430	10.6		0.34
205	5.9e-17	Tb11.v5.1046	| organism=Trypanosoma_brucei_TREU927 | product=elongation factor 1-alpha, putative | location=Tb927_11_bin_v5.1:5550906-5552255(-) | length=449 | sequence_SO=random_sequence | SO=protein_coding	49075	25.1		0.96
204	9e-17	Tb427.07.1040	| organism=Trypanosoma_brucei_Lister_strain_427 | product=40S ribosomal protein S16, putative | location=Tb427_07_v4:268697-269146(+) | length=149 | sequence_SO=chromosome | SO=protein_coding	16987	45.3		5.82
203	9.6e-17	Tb427tmp.01.3020	| organism=Trypanosoma_brucei_Lister_strain_427 | product=40S ribosomal protein L14, putative | location=Tb427_11_01_v4:2952883-2953452(+) | length=189 | sequence_SO=chromosome | SO=protein_coding	21514	18.9		1.14
203	9.8e-17	Tb427.02.5240	| organism=Trypanosoma_brucei_Lister_strain_427 | product=PRP19-like protein, putative (TbPRP19) | location=Tb427_02_v4:921600-923129(+) | length=509 | sequence_SO=chromosome | SO=protein_coding	54200	14.8		0.47
203	1.1e-16	Tb427.02.5240	| organism=Trypanosoma_brucei_Lister_strain_427 | product=PRP19-like protein, putative (TbPRP19) | location=Tb427_02_v4:921600-923129(+) | length=509 | sequence_SO=chromosome | SO=protein_coding	54200	12		0.46
203	1e-16	Tb427.04.1790	| organism=Trypanosoma_brucei_Lister_strain_427 | product=ribosomal protein L3, putative | location=Tb427_04_v4:448820-450262(-) | length=480 | sequence_SO=chromosome | SO=protein_coding	54402	13.7		0.36
203	1.1e-16	Tb427.05.2140	| organism=Trypanosoma_brucei_Lister_strain_427 | product=regulator of nonsense transcripts 1, putative | location=Tb427_05_v4:675413-677941(-) | length=842 | sequence_SO=chromosome | SO=protein_coding	93280	10.4		0.25
202	1.3e-16	Tb427.01.2340	| organism=Trypanosoma_brucei_Lister_strain_427 | product=alpha tubulin | location=Tb427_01_v4:572569-573924(+) | length=451 | sequence_SO=chromosome | SO=protein_coding	49756	12.6		0.39
202	1.3e-16	Tb427.10.1720	| organism=Trypanosoma_brucei_Lister_strain_427 | product=ATP-dependent DEAD/H RNA helicase, putative | location=Tb427_10_v5:459677-461467(+) | length=596 | sequence_SO=chromosome | SO=protein_coding	66285	11.1		0.28
201	1.6e-16	Tb427.08.2000	| organism=Trypanosoma_brucei_Lister_strain_427 | product=cyclophilin, putative (NCP1) | location=Tb427_08_v4:635337-636242(+) | length=301 | sequence_SO=chromosome | SO=protein_coding	32859	26.4		1.12
201	1.6e-16	Tb427.05.3800	| organism=Trypanosoma_brucei_Lister_strain_427 | product=glutamine hydrolysing (not ammonia-dependent) carbomoyl phosphate synthase, putative | location=Tb427_05_v4:1182409-1187910(+) | length=1833 | sequence_SO=chromosome | SO=protein_coding	203997	6.7		0.15
200	1.9e-16	Tb427tmp.03.0450	| organism=Trypanosoma_brucei_Lister_strain_427 | product=RNA polymerase I second largest subunit (RPA134) | location=Tb427_11_01_v4:154450-159240(-) | length=1596 | sequence_SO=chromosome | SO=protein_coding	179373	7.6		0.18
200	2.3e-16	Tb427tmp.160.1560	| organism=Trypanosoma_brucei_Lister_strain_427 | product=hypothetical protein, conserved | location=Tb427_09_v4:603612-611507(-) | length=2631 | sequence_SO=chromosome | SO=protein_coding	287364	3.6		0.11
199	2.8e-16	Tb11.v5.1035	| organism=Trypanosoma_brucei_TREU927 | product=heat shock protein 70 (hsp70), putative | location=Tb927_11_bin_v5.1:5477679-5479748(+) | length=689 | sequence_SO=random_sequence | SO=protein_coding	75189	13		0.32
198	2.9e-16	Tb427tmp.01.3675	| organism=Trypanosoma_brucei_Lister_strain_427 | product=40S ribosomal protein S17, putative | location=Tb427_11_01_v4:3106021-3106449(+) | length=142 | sequence_SO=chromosome | SO=protein_coding	16212	37.3		3.52
197	4.5e-16	Tb427tmp.01.7800	| organism=Trypanosoma_brucei_Lister_strain_427 | product=nucleoside diphosphate kinase (NDPK) | location=Tb427_11_01_v4:4213861-4214322(-) | length=153 | sequence_SO=chromosome | SO=protein_coding	16847	36.6		1.63
197	4.2e-16	Tb427.04.1790	| organism=Trypanosoma_brucei_Lister_strain_427 | product=ribosomal protein L3, putative | location=Tb427_04_v4:448820-450262(-) | length=480 | sequence_SO=chromosome | SO=protein_coding	54402	10.1		0.36
196	4.8e-16	Tb427tmp.02.0110	| organism=Trypanosoma_brucei_Lister_strain_427 | product=hypothetical protein, conserved | location=Tb427_11_01_v4:718542-722420(-) | length=1292 | sequence_SO=chromosome | SO=protein_coding	145418	6.8		0.15
194	8.9e-16	Tb11.v5.0246	| organism=Trypanosoma_brucei_TREU927 | product=eukaryotic translation initiation factor 6, putative | location=Tb927_11_bin_v5.1:502169-502915(-) | length=248 | sequence_SO=random_sequence | SO=protein_coding	26909	23.7		0.84
194	8.6e-16	Tb427.04.1790	| organism=Trypanosoma_brucei_Lister_strain_427 | product=ribosomal protein L3, putative | location=Tb427_04_v4:448820-450262(-) | length=480 | sequence_SO=chromosome | SO=protein_coding	54402	17.4		0.46
194	7.9e-16	Tb427.08.1510	| organism=Trypanosoma_brucei_Lister_strain_427 | product=ATP-dependent DEAD/H RNA helicase, putative | location=Tb427_08_v4:490921-493951(+) | length=569 | sequence_SO=chromosome | SO=protein_coding	62401	10.6		0.39
193	1.1e-15	Tb427tmp.01.5915	| organism=Trypanosoma_brucei_Lister_strain_427 | product=small nuclear ribonucleoprotein Sm-G (Sm-G) | location=Tb427_11_01_v4:3747831-3748079(+) | length=82 | sequence_SO=chromosome | SO=protein_coding	8917	74		5.07
193	1.1e-15	Tb427.04.2040	| organism=Trypanosoma_brucei_Lister_strain_427 | product=hypothetical protein, conserved (ALBA3) | location=Tb427_04_v4:513069-513641(-) | length=190 | sequence_SO=chromosome | SO=protein_coding	20796	16.4		0.81
193	9.9e-16	Tb427.08.3530	| organism=Trypanosoma_brucei_Lister_strain_427 | product=glycerol-3-phosphate dehydrogenase [NAD+], glycosomal | location=Tb427_08_v4:1057733-1058797(-) | length=354 | sequence_SO=chromosome | SO=protein_coding	37810	22.1		0.72
192	1.1e-15	Tb427tmp.02.1320	| organism=Trypanosoma_brucei_Lister_strain_427 | product=hypothetical protein, conserved | location=Tb427_11_01_v4:1101615-1102679(+) | length=354 | sequence_SO=chromosome | SO=protein_coding	38993	25.1		1.1
192	1.3e-15	Tb427tmp.160.3820	| organism=Trypanosoma_brucei_Lister_strain_427 | product=nucleolar RNA binding protein, putative | location=Tb427_09_v4:879327-880841(+) | length=504 | sequence_SO=chromosome | SO=protein_coding	55412	10.1		0.35
191	1.5e-15	Tb427tmp.211.4460	| organism=Trypanosoma_brucei_Lister_strain_427 | product=ADP-ribosylation factor, putative | location=Tb427_09_v4:2121314-2121862(-) | length=182 | sequence_SO=chromosome | SO=protein_coding	20639	26.1		1.69
191	1.7e-15	Tb427.07.6090	| organism=Trypanosoma_brucei_Lister_strain_427 | product=hypothetical protein, conserved | location=Tb427_07_v4:1659856-1662144(-) | length=762 | sequence_SO=chromosome | SO=protein_coding	88138	12.2		0.33
189	2.8e-15	Tb427.10.8430	| organism=Trypanosoma_brucei_Lister_strain_427 | product=40S ribosomal protein S12, putative | location=Tb427_10_v5:2092393-2092821(+) | length=142 | sequence_SO=chromosome | SO=protein_coding	16051	21.2		2.54
189	2.4e-15	Tb427tmp.01.3675	| organism=Trypanosoma_brucei_Lister_strain_427 | product=40S ribosomal protein S17, putative | location=Tb427_11_01_v4:3106021-3106449(+) | length=142 | sequence_SO=chromosome | SO=protein_coding	16212	37.3		2.51
189	2.6e-15	Tb427tmp.160.4560	| organism=Trypanosoma_brucei_Lister_strain_427 | product=arginine kinase (AK) | location=Tb427_09_v4:976819-978033(+) | length=404 | sequence_SO=chromosome | SO=protein_coding	44669	15.8		0.45
189	2.8e-15	Tb427.07.710	| organism=Trypanosoma_brucei_Lister_strain_427 | product=heat shock 70 kDa protein, putative (HSP70) | location=Tb427_07_v4:156705-158624(-) | length=639 | sequence_SO=chromosome | SO=protein_coding	70168	9.2		0.34
187	3.6e-15	Tb427tmp.02.0465	| organism=Trypanosoma_brucei_Lister_strain_427 | product=hypothetical protein, conserved | location=Tb427_11_01_v4:841770-842096(-) | length=108 | sequence_SO=chromosome | SO=protein_coding	12026	50.3		4.4
187	3.8e-15	Tb427.04.1100	| organism=Trypanosoma_brucei_Lister_strain_427 | product=ribosomal protein L21E (60S), putative | location=Tb427_04_v4:293313-293792(-) | length=159 | sequence_SO=chromosome | SO=protein_coding	18013	33.6		1.48
187	4.3e-15	Tb427.07.4390	| organism=Trypanosoma_brucei_Lister_strain_427 | product=threonine synthase, putative | location=Tb427_07_v4:1164973-1167000(-) | length=675 | sequence_SO=chromosome | SO=protein_coding	73781	11		0.4
186	4.9e-15	Tb427.08.1110	| organism=Trypanosoma_brucei_Lister_strain_427 | product=40S ribosomal protein S9, putative | location=Tb427_08_v4:355743-356315(-) | length=190 | sequence_SO=chromosome | SO=protein_coding	22124	41.8		2.04
184	8.6e-15	Tb427.10.11230	| organism=Trypanosoma_brucei_Lister_strain_427 | product=hypothetical protein, conserved | location=Tb427_10_v5:2747059-2748030(-) | length=323 | sequence_SO=chromosome | SO=protein_coding	34655	20.6		1.3
183	1e-14	Tb427tmp.211.2150	| organism=Trypanosoma_brucei_Lister_strain_427 | product=Polyadenylate-binding protein 2 (Poly(A)-binding protein 2) (Poly(A)-binding protein II) (PABII) (Polyadenylate-binding nuclear protein 1) (Nuclear poly(A)-binding protein 1) (PABP2), putativ	62195	20.7		0.39
182	1.2e-14	Tb427.07.1040	| organism=Trypanosoma_brucei_Lister_strain_427 | product=40S ribosomal protein S16, putative | location=Tb427_07_v4:268697-269146(+) | length=149 | sequence_SO=chromosome | SO=protein_coding	16987	38.2		2.32
182	1.3e-14	Tb427.02.4540	| organism=Trypanosoma_brucei_Lister_strain_427 | product=Small nuclear ribonucleoprotein-associated protein B (snRNP-B) (Sm protein B) (Sm-B) (SmB), putative (TbSmB) | location=Tb427_02_v4:807903-808232(-) | length=109 | sequence_SO=chromosome | SO	12324	27.7		1.68
179	2.8e-14	Tb427tmp.02.0270	| organism=Trypanosoma_brucei_Lister_strain_427 | product=Nucleoporin (TbNup59) | location=Tb427_11_01_v4:763570-765207(-) | length=545 | sequence_SO=chromosome | SO=protein_coding	58814	16.6		0.42
179	2.9e-14	Tb427tmp.02.1070	| organism=Trypanosoma_brucei_Lister_strain_427 | product=aminopeptidase, putative | location=Tb427_11_01_v4:1037593-1040208(+) | length=871 | sequence_SO=chromosome | SO=protein_coding	97973	8.6		0.18
177	4.2e-14	Tb427.10.3990	| organism=Trypanosoma_brucei_Lister_strain_427 | product=unspecified product (DHH1) | location=Tb427_10_v5:1056472-1057692(-) | length=406 | sequence_SO=chromosome | SO=protein_coding	46439	12.8		0.43
177	3.8e-14	Tb927.5.2060	| organism=Trypanosoma_brucei_TREU927 | product=cell division control protein, putative | location=Tb927_05_v5.1:707612-709795(-) | length=727 | sequence_SO=chromosome | SO=protein_coding	80100	14.6		0.36
177	3.9e-14	Tb427.06.1870	| organism=Trypanosoma_brucei_Lister_strain_427 | product=eukaryotic translation initiation factor 4e, putative | location=Tb427_06_v4:622083-623366(-) | length=427 | sequence_SO=chromosome | SO=protein_coding	46513	12.3		0.31
176	5.1e-14	Tb427tmp.01.3170	| organism=Trypanosoma_brucei_Lister_strain_427 | product=guanine nucleotide-binding protein beta subunit- like protein (TRACK) | location=Tb427_11_01_v4:2979223-2980179(+) | length=318 | sequence_SO=chromosome | SO=protein_coding	34668	28.9		1.04
176	4.8e-14	Tb427.07.2340	| organism=Trypanosoma_brucei_Lister_strain_427 | product=40S ribosomal protein S15, putative | location=Tb427_07_v4:604725-605183(-) | length=152 | sequence_SO=chromosome | SO=protein_coding	17445	26.5		0.6
175	6e-14	Tb427tmp.244.2730	| organism=Trypanosoma_brucei_Lister_strain_427 | product=60S ribosomal protein L5, putative | location=Tb427_09_v4:2308446-2309372(+) | length=308 | sequence_SO=chromosome | SO=protein_coding	34615	25.7		0.81
175	6.8e-14	Tb11.v5.1046	| organism=Trypanosoma_brucei_TREU927 | product=elongation factor 1-alpha, putative | location=Tb927_11_bin_v5.1:5550906-5552255(-) | length=449 | sequence_SO=random_sequence | SO=protein_coding	49075	18.6		0.52
175	7.1e-14	Tb427.10.6260	| organism=Trypanosoma_brucei_Lister_strain_427 | product=ATP-dependent DEAD/H RNA helicase, putative | location=Tb427_10_v5:1588209-1590023(-) | length=604 | sequence_SO=chromosome | SO=protein_coding	68644	12.7		0.35
175	6.7e-14	Tb427.01.1370	| organism=Trypanosoma_brucei_Lister_strain_427 | product=rRNA biogenesis protein, putative | location=Tb427_01_v4:350193-352232(+) | length=679 | sequence_SO=chromosome | SO=protein_coding	75036	9.5		0.32
174	7.5e-14	Tb427tmp.160.5580	| organism=Trypanosoma_brucei_Lister_strain_427 | product=60S ribosomal protein L11, putative | location=Tb427_09_v4:1196670-1197254(-) | length=194 | sequence_SO=chromosome | SO=protein_coding	22355	19.2		1.5
173	1.1e-13	Tb427.10.11390	| organism=Trypanosoma_brucei_Lister_strain_427 | product=60S ribosomal protein L6, putative | location=Tb427_10_v5:2777947-2778525(+) | length=192 | sequence_SO=chromosome | SO=protein_coding	21172	21.3		1.63
172	1.2e-13	Tb427.10.8200	| organism=Trypanosoma_brucei_Lister_strain_427 | product=hypothetical protein, conserved | location=Tb427_10_v5:2038852-2039661(-) | length=269 | sequence_SO=chromosome | SO=protein_coding	30819	17.1		0.49
171	1.8e-13	Tb11.0880	| organism=Trypanosoma_brucei_TREU927 | product=60S ribosomal protein L21e, putative,chrXI additional, unordered contigs | location=tryp_XI-147f01.q1ca:10200-10679(+) | length=159 | sequence_SO=contig | SO=protein_coding	17991	21.4		0.98
170	1.9e-13	Tb11.v5.0469	| organism=Trypanosoma_brucei_TREU927 | product=beta tubulin, putative | location=Tb927_11_bin_v5.1:1903857-1905185(+) | length=442 | sequence_SO=random_sequence | SO=protein_coding	49672	8.2		0.28
168	3.5e-13	Tb10.v4.0053	| organism=Trypanosoma_brucei_TREU927 | product=hypothetical protein,chrX additional, unordered contigs | location=tryp_X-106b08.p1c:1-12357(-) | length=4119 | sequence_SO=contig | SO=protein_coding	483513	1.7		0.04
166	5.1e-13	Tb927.5.2060	| organism=Trypanosoma_brucei_TREU927 | product=cell division control protein, putative | location=Tb927_05_v5.1:707612-709795(-) | length=727 | sequence_SO=chromosome | SO=protein_coding	80100	8.7		0.17
165	5.9e-13	Tb427.10.3560	| organism=Trypanosoma_brucei_Lister_strain_427 | product=arginine N-methyltransferase, putative | location=Tb427_10_v5:922173-923342(+) | length=389 | sequence_SO=chromosome | SO=protein_coding	42136	12		0.34
164	8.8e-13	Tb427tmp.01.7095	| organism=Trypanosoma_brucei_Lister_strain_427 | product=hypothetical protein | location=Tb427_11_01_v4:4043476-4050358(-) | length=2292 | sequence_SO=chromosome | SO=protein_coding	269196	2.5		0.05
163	9.2e-13	Tb427.02.480	| organism=Trypanosoma_brucei_Lister_strain_427 | product=retrotransposon hot spot protein (RHS, pseudogene), putative | location=Tb427_02_v4:91642-94101(-) | length=819 | sequence_SO=chromosome | SO=protein_coding	94341	11	Tentative 1 significant peptide	0.3
163	9.2e-13	Tb427.10.12980	| organism=Trypanosoma_brucei_Lister_strain_427 | product=methyltransferase, putative | location=Tb427_10_v5:3153323-3155743(-) | length=806 | sequence_SO=chromosome | SO=protein_coding	88700	10		0.26
163	1e-12	Tb427.04.1790	| organism=Trypanosoma_brucei_Lister_strain_427 | product=ribosomal protein L3, putative | location=Tb427_04_v4:448820-450262(-) | length=480 | sequence_SO=chromosome | SO=protein_coding	54402	11.5		0.16
161	1.6e-12	Tb427tmp.211.3270	| organism=Trypanosoma_brucei_Lister_strain_427 | product=60S ribosomal subunit protein L31, putative | location=Tb427_09_v4:1857592-1858158(+) | length=188 | sequence_SO=chromosome | SO=protein_coding	21651	18.3		1.13
161	1.6e-12	Tb427tmp.02.2310	| organism=Trypanosoma_brucei_Lister_strain_427 | product=prostaglandin f synthase | location=Tb427_11_01_v4:1333245-1334075(+) | length=276 | sequence_SO=chromosome | SO=protein_coding	30973	18.5		0.49
161	1.7e-12	Tb427.10.6630	| organism=Trypanosoma_brucei_Lister_strain_427 | product=ATP-dependent DEAD/H RNA helicase HEL64, putative (HEL64) | location=Tb427_10_v5:1678999-1680705(+) | length=568 | sequence_SO=chromosome | SO=protein_coding	64043	11.2		0.21
160	2.2e-12	Tb427tmp.02.4170	| organism=Trypanosoma_brucei_Lister_strain_427 | product=40S ribosomal protein S5, putative | location=Tb427_11_01_v4:1748751-1749323(-) | length=190 | sequence_SO=chromosome | SO=protein_coding	21372	30.9		2.15
159	2.8e-12	Tb427tmp.02.2310	| organism=Trypanosoma_brucei_Lister_strain_427 | product=prostaglandin f synthase | location=Tb427_11_01_v4:1333245-1334075(+) | length=276 | sequence_SO=chromosome | SO=protein_coding	30973	14.2		0.3
159	2.6e-12	Tb427tmp.01.2520	| organism=Trypanosoma_brucei_Lister_strain_427 | product=Pre-mRNA-splicing factor CWC22, putative (TbCWC22) | location=Tb427_11_01_v4:2820811-2822556(+) | length=581 | sequence_SO=chromosome | SO=protein_coding	66829	4.8		0.13
158	3e-12	Tb427.02.830	| organism=Trypanosoma_brucei_Lister_strain_427 | product=retrotransposon hot spot protein (RHS, pseudogene), putative | location=Tb427_02_v4:143373-144803(-) | length=476 | sequence_SO=chromosome | SO=protein_coding	54084	12.8		0.36
158	3.4e-12	Tb427.07.2170	| organism=Trypanosoma_brucei_Lister_strain_427 | product=hypothetical protein, conserved | location=Tb427_07_v4:560343-564788(-) | length=1481 | sequence_SO=chromosome | SO=protein_coding	168625	5.1		0.13
157	3.7e-12	Tb427tmp.01.0625	| organism=Trypanosoma_brucei_Lister_strain_427 | product=DNA-dependent RNA polymerases, putative (RPC19) | location=Tb427_11_01_v4:2391058-2391462(+) | length=134 | sequence_SO=chromosome | SO=protein_coding	14842	37.1		1.27
157	3.6e-12	Tb427.02.3400	| organism=Trypanosoma_brucei_Lister_strain_427 | product=hypothetical protein, conserved | location=Tb427_02_v4:629184-630188(-) | length=334 | sequence_SO=chromosome | SO=protein_coding	36571	11.1		0.25
156	5.5e-12	Tb427.10.10010	| organism=Trypanosoma_brucei_Lister_strain_427 | product=60S acidic ribosomal protein, putative | location=Tb427_10_v5:2469182-2469862(+) | length=226 | sequence_SO=chromosome | SO=protein_coding	25613	17.6		1.23
156	5e-12	Tb427tmp.211.0930	| organism=Trypanosoma_brucei_Lister_strain_427 | product=Polyadenylate-binding protein 1 (Poly(A)-binding protein 1) (PABP 1) (PABP1) | location=Tb427_09_v4:1428243-1429943(-) | length=566 | sequence_SO=chromosome | SO=protein_coding	63043	13.6		0.22
156	4.7e-12	Tb427.03.1350	| organism=Trypanosoma_brucei_Lister_strain_427 | product=hypothetical protein, conserved | location=Tb427_03_v4:338871-341231(+) | length=786 | sequence_SO=chromosome | SO=protein_coding	86872	15.3		0.15
155	6.3e-12	Tb427.02.4710	| organism=Trypanosoma_brucei_Lister_strain_427 | product=RNA-binding protein, putative (TRRM1) | location=Tb427_02_v4:834451-835776(-) | length=441 | sequence_SO=chromosome | SO=protein_coding	49952	21.1		0.51
152	1.4e-11	Tb927.8.3750	| organism=Trypanosoma_brucei_TREU927 | product=nucleolar protein, putative | location=Tb927_08_v5.1:1120185-1121636(-) | length=483 | sequence_SO=chromosome | SO=protein_coding	54324	14.4		0.46
152	1.4e-11	Tb427tmp.160.3270	| organism=Trypanosoma_brucei_Lister_strain_427 | product=ATP-dependent DEAD box helicase, putative | location=Tb427_09_v4:814413-815627(+) | length=404 | sequence_SO=chromosome | SO=protein_coding	45333	8.7		0.31
152	1.3e-11	Tb427tmp.211.2570	| organism=Trypanosoma_brucei_Lister_strain_427 | product=T-complex protein 1, eta subunit, putative (TCP-1-eta) | location=Tb427_09_v4:1729893-1731599(+) | length=568 | sequence_SO=chromosome | SO=protein_coding	61414	12.4		0.22
151	1.5e-11	Tb427.06.4340	| organism=Trypanosoma_brucei_Lister_strain_427 | product=U6 snRNA-associated Sm-like protein LSm5p (TbLSm5) | location=Tb427_06_v4:1226783-1227136(-) | length=117 | sequence_SO=chromosome | SO=protein_coding	12784	26.7		0.89
150	2.1e-11	Tb11.v5.0501	| organism=Trypanosoma_brucei_TREU927 | product=40S ribosomal protein S3A, putative | location=Tb927_11_bin_v5.1:2072629-2073399(+) | length=256 | sequence_SO=random_sequence | SO=protein_coding	29404	18.3		0.75
150	2.1e-11	Tb427.03.1920	| organism=Trypanosoma_brucei_Lister_strain_427 | product=NOT5 protein (NOT5) | location=Tb427_03_v4:506434-508248(-) | length=604 | sequence_SO=chromosome | SO=protein_coding	66646	12.4		0.21
149	2.4e-11	Tb427.10.9740	| organism=Trypanosoma_brucei_Lister_strain_427 | product=proteasome regulatory ATPase subunit 6 (RPT6) | location=Tb427_10_v5:2407983-2409209(+) | length=408 | sequence_SO=chromosome | SO=protein_coding	45701	12		0.44
149	2.5e-11	Tb927.1.410	| organism=Trypanosoma_brucei_TREU927 | product=retrotransposon hot spot protein (RHS, pseudogene), putative | location=Tb927_01_v5.1:151277-153022(+) | length=581 | sequence_SO=chromosome | SO=protein_coding	66999	11	Tentative 1 significant peptide	0.36
148	2.9e-11	Tb427.08.1930	| organism=Trypanosoma_brucei_Lister_strain_427 | product=hypothetical protein, conserved | location=Tb427_08_v4:621267-622097(-) | length=276 | sequence_SO=chromosome | SO=protein_coding	31680	12.5		0.48
147	4.5e-11	Tb427tmp.244.2630	| organism=Trypanosoma_brucei_Lister_strain_427 | product=40S ribosomal protein S6, putative | location=Tb427_09_v4:2332398-2333150(+) | length=250 | sequence_SO=chromosome | SO=protein_coding	28405	13.6		0.54
146	4.6e-11	Tb427tmp.160.4250	| organism=Trypanosoma_brucei_Lister_strain_427 | product=tryparedoxin peroxidase (TRYP1) | location=Tb427_09_v4:937458-938057(+) | length=199 | sequence_SO=chromosome | SO=protein_coding	22410	43.7		1.08
146	4.6e-11	Tb427tmp.01.7960	| organism=Trypanosoma_brucei_Lister_strain_427 | product=60S ribosomal protein L2, putative | location=Tb427_11_01_v4:4262221-4263003(-) | length=260 | sequence_SO=chromosome | SO=protein_coding	28320	41.6		0.79
146	5.6e-11	Tb427tmp.02.1670	| organism=Trypanosoma_brucei_Lister_strain_427 | product=hypothetical protein, conserved | location=Tb427_11_01_v4:1201624-1203243(-) | length=539 | sequence_SO=chromosome | SO=protein_coding	59183	11.3		0.32
146	4.9e-11	Tb427.05.2080	| organism=Trypanosoma_brucei_Lister_strain_427 | product=guanosine monophosphate reductase, putative | location=Tb427_05_v4:656766-658241(-) | length=491 | sequence_SO=chromosome | SO=protein_coding	52175	8		0.27
145	7e-11	Tb927.2.270	| organism=Trypanosoma_brucei_TREU927 | product=retrotransposon hot spot protein (RHS, pseudogene), putative,retrotransposon hot spot protein 3 (RHS3), frameshift | location=Tb927_02_v5.1:31017-32759(-) | length=581 | sequence_SO=chromosome | SO=pro	67038	4.1	Tentative 1 significant peptide	0.13
144	8.3e-11	Tb427tmp.211.4870	| organism=Trypanosoma_brucei_Lister_strain_427 | product=RNA 3'-terminal phosphate cyclase-like protein | location=Tb427_09_v4:2199581-2200669(-) | length=362 | sequence_SO=chromosome | SO=protein_coding	39227	12.9		0.52
144	7.5e-11	Tb11.v5.0274	| organism=Trypanosoma_brucei_TREU927 | product=hypothetical protein, conserved | location=Tb927_11_bin_v5.1:581090-582931(+) | length=613 | sequence_SO=random_sequence | SO=protein_coding	68101	9.2		0.2
142	1.1e-10	Tb427tmp.160.0910	| organism=Trypanosoma_brucei_Lister_strain_427 | product=hypothetical protein, conserved | location=Tb427_09_v4:471317-472147(-) | length=276 | sequence_SO=chromosome | SO=protein_coding	30558	11.9		0.5
142	1.3e-10	Tb11.v5.0732	| organism=Trypanosoma_brucei_TREU927 | product=hexokinase, putative | location=Tb927_11_bin_v5.1:3757988-3759238(-) | length=416 | sequence_SO=random_sequence | SO=protein_coding	44786	11.5		0.32
141	1.6e-10	Tb427.10.14580	| organism=Trypanosoma_brucei_Lister_strain_427 | product=60S ribosomal protein L17, putative | location=Tb427_10_v5:3573909-3574409(-) | length=166 | sequence_SO=chromosome | SO=protein_coding	19048	23.7		1.35
141	1.7e-10	Tb427tmp.01.2610	| organism=Trypanosoma_brucei_Lister_strain_427 | product=hypothetical protein, conserved | location=Tb427_11_01_v4:2840389-2841888(+) | length=499 | sequence_SO=chromosome | SO=protein_coding	55485	9.9		0.16
141	1.7e-10	Tb427.05.1090	| organism=Trypanosoma_brucei_Lister_strain_427 | product=threonyl-tRNA synthetase, putative | location=Tb427_05_v4:352942-355341(+) | length=799 | sequence_SO=chromosome | SO=protein_coding	90939	5.3		0.1
140	1.9e-10	Tb427.02.2670	| organism=Trypanosoma_brucei_Lister_strain_427 | product=histone H4, putative | location=Tb427_02_v4:531320-531622(+) | length=100 | sequence_SO=chromosome | SO=protein_coding	11272	35.1		1.91
140	2.1e-10	Tb427tmp.01.3480	| organism=Trypanosoma_brucei_Lister_strain_427 | product=hypothetical protein, conserved | location=Tb427_11_01_v4:3054523-3056241(+) | length=572 | sequence_SO=chromosome | SO=protein_coding	64578	11.1		0.21
140	2.1e-10	Tb427.07.4220	| organism=Trypanosoma_brucei_Lister_strain_427 | product=hypothetical protein, conserved | location=Tb427_07_v4:1122070-1125402(+) | length=1110 | sequence_SO=chromosome | SO=protein_coding	120874	5.2		0.15
138	3.5e-10	Tb427.10.3370	| organism=Trypanosoma_brucei_Lister_strain_427 | product=60S acidic ribosomal protein P2, putative | location=Tb427_10_v5:873191-873535(+) | length=114 | sequence_SO=chromosome | SO=protein_coding	11528	24.8		3.05
138	3.5e-10	Tb427tmp.01.7800	| organism=Trypanosoma_brucei_Lister_strain_427 | product=nucleoside diphosphate kinase (NDPK) | location=Tb427_11_01_v4:4213861-4214322(-) | length=153 | sequence_SO=chromosome | SO=protein_coding	16847	24.8		1.06
138	3.1e-10	Tb427.01.2340	| organism=Trypanosoma_brucei_Lister_strain_427 | product=alpha tubulin | location=Tb427_01_v4:572569-573924(+) | length=451 | sequence_SO=chromosome | SO=protein_coding	49756	10.8		0.28
137	4.1e-10	Tb427.03.3310	| organism=Trypanosoma_brucei_Lister_strain_427 | product=60S ribosomal protein L13, putative | location=Tb427_03_v4:851792-852448(-) | length=218 | sequence_SO=chromosome | SO=protein_coding	25412	24.7		1.24
137	4.2e-10	Tb427tmp.211.3540	| organism=Trypanosoma_brucei_Lister_strain_427 | product=glycerol kinase, glycosomal (glk1) | location=Tb427_09_v4:1918097-1919635(+) | length=512 | sequence_SO=chromosome | SO=protein_coding	56299	16.8		0.25
135	5.9e-10	Tb427.02.1140	| organism=Trypanosoma_brucei_Lister_strain_427 | product=retrotransposon hot spot protein (RHS, pseudogene), putative | location=Tb427_02_v4:197253-198665(-) | length=470 | sequence_SO=chromosome | SO=protein_coding	52161	7.2		0.27
134	8.9e-10	Tb427tmp.211.2150	| organism=Trypanosoma_brucei_Lister_strain_427 | product=Polyadenylate-binding protein 2 (Poly(A)-binding protein 2) (Poly(A)-binding protein II) (PABII) (Polyadenylate-binding nuclear protein 1) (Nuclear poly(A)-binding protein 1) (PABP2), putativ	62195	11.7		0.31
133	9.9e-10	Tb427.08.6180	| organism=Trypanosoma_brucei_Lister_strain_427 | product=60S ribosomal protein L26, putative | location=Tb427_08_v4:1801232-1801663(+) | length=143 | sequence_SO=chromosome | SO=protein_coding	16444	26.8		1.7
133	9.4e-10	Tb427tmp.211.4540	| organism=Trypanosoma_brucei_Lister_strain_427 | product=RNA-binding protein, putative (DRBD2) | location=Tb427_09_v4:2134999-2135916(-) | length=305 | sequence_SO=chromosome | SO=protein_coding	34557	30.9		0.61
133	1.1e-09	Tb427tmp.01.2940	| organism=Trypanosoma_brucei_Lister_strain_427 | product=U5 snRNP-specific 40 kDa protein, putative | location=Tb427_11_01_v4:2928355-2929335(+) | length=326 | sequence_SO=chromosome | SO=protein_coding	34981	19.2		0.6
133	9.8e-10	Tb427.01.2210	| organism=Trypanosoma_brucei_Lister_strain_427 | product=unspecified product | location=Tb427_01_v4:560259-561239(+) | length=326 | sequence_SO=chromosome | SO=protein_coding	36655	14.4		0.4
133	1e-09	Tb427.10.6400	| organism=Trypanosoma_brucei_Lister_strain_427 | product=chaperonin HSP60, mitochondrial precursor (HSP60) | location=Tb427_10_v5:1617813-1619501(-) | length=562 | sequence_SO=chromosome | SO=protein_coding	59466	10.9		0.32
133	1.1e-09	Tb427.08.1930	| organism=Trypanosoma_brucei_Lister_strain_427 | product=hypothetical protein, conserved | location=Tb427_08_v4:621267-622097(-) | length=276 | sequence_SO=chromosome | SO=protein_coding	31680	12.2		0.3
133	9.7e-10	Tb427tmp.01.5910	| organism=Trypanosoma_brucei_Lister_strain_427 | product=dynein intermediate chain IC70, putative | location=Tb427_11_01_v4:3745162-3746970(+) | length=602 | sequence_SO=chromosome | SO=protein_coding	68074	4.7		0.2
132	1.3e-09	Tb427tmp.244.2630	| organism=Trypanosoma_brucei_Lister_strain_427 | product=40S ribosomal protein S6, putative | location=Tb427_09_v4:2332398-2333150(+) | length=250 | sequence_SO=chromosome | SO=protein_coding	28405	21.7		0.54
132	1.4e-09	Tb427.10.190	| organism=Trypanosoma_brucei_Lister_strain_427 | product=40S ribosomal protein S6, putative | location=Tb427_10_v5:73553-74305(+) | length=250 | sequence_SO=chromosome | SO=protein_coding	28433	25.1	Tentative 1 significant peptide	0.34
131	1.6e-09	Tb427tmp.02.2040	| organism=Trypanosoma_brucei_Lister_strain_427 | product=hypothetical protein, conserved (ALBA1) | location=Tb427_11_01_v4:1269243-1269620(+) | length=125 | sequence_SO=chromosome | SO=protein_coding	14029	28.2		2.19
131	1.7e-09	Tb427.08.1930	| organism=Trypanosoma_brucei_Lister_strain_427 | product=hypothetical protein, conserved | location=Tb427_08_v4:621267-622097(-) | length=276 | sequence_SO=chromosome | SO=protein_coding	31680	14.2		0.3
131	1.8e-09	Tb927.1.710	| organism=Trypanosoma_brucei_TREU927 | product=phosphoglycerate kinase (PGKB) | location=Tb927_01_v5.1:234158-235420(-) | length=420 | sequence_SO=chromosome | SO=protein_coding	45218	9.7		0.2
130	2.3e-09	Tb427.03.2830	| organism=Trypanosoma_brucei_Lister_strain_427 | product=hypothetical protein, conserved | location=Tb427_03_v4:735242-736336(-) | length=364 | sequence_SO=chromosome | SO=protein_coding	41550	17.5		0.64
129	2.6e-09	Tb427.07.7460	| organism=Trypanosoma_brucei_Lister_strain_427 | product=hypothetical protein, conserved | location=Tb427_07_v4:2142632-2143210(-) | length=192 | sequence_SO=chromosome | SO=protein_coding	22372	16.2		0.73
129	2.8e-09	Tb427.05.2910	| organism=Trypanosoma_brucei_Lister_strain_427 | product=hypothetical protein, conserved | location=Tb427_05_v4:923881-924420(+) | length=179 | sequence_SO=chromosome | SO=protein_coding	19936	16	Tentative 1 significant peptide	0.23
128	2.9e-09	Tb427.10.9780	| organism=Trypanosoma_brucei_Lister_strain_427 | product=ATP-dependent DEAD/H RNA helicase, putative | location=Tb427_10_v5:2423549-2426188(+) | length=879 | sequence_SO=chromosome | SO=protein_coding	97617	8		0.14
128	2.9e-09	Tb427tmp.211.2570	| organism=Trypanosoma_brucei_Lister_strain_427 | product=T-complex protein 1, eta subunit, putative (TCP-1-eta) | location=Tb427_09_v4:1729893-1731599(+) | length=568 | sequence_SO=chromosome | SO=protein_coding	61414	8.6		0.14
127	4.4e-09	Tb05.5K5.150	| organism=Trypanosoma_brucei_TREU927 | product=small GTP-binding protein, putative,BAC from homologous region on chr5 | location=5K5_v5.1:28613-29197(-) | length=194 | sequence_SO=contig | SO=protein_coding	21757	24.8		0.76
127	4.4e-09	Tb427tmp.211.0110	| organism=Trypanosoma_brucei_Lister_strain_427 | product=60S ribosomal protein L10, putative (QM) | location=Tb427_09_v4:1285663-1286304(-) | length=213 | sequence_SO=chromosome | SO=protein_coding	24720	21.4		0.64
126	5.5e-09	Tb427.08.1930	| organism=Trypanosoma_brucei_Lister_strain_427 | product=hypothetical protein, conserved | location=Tb427_08_v4:621267-622097(-) | length=276 | sequence_SO=chromosome | SO=protein_coding	31680	12.2		0.48
126	5.1e-09	Tb427.05.3020	| organism=Trypanosoma_brucei_Lister_strain_427 | product=hypothetical protein, conserved | location=Tb427_05_v4:947016-948278(+) | length=420 | sequence_SO=chromosome | SO=protein_coding	45934	21.8		0.31
126	5.6e-09	Tb427.04.3840	| organism=Trypanosoma_brucei_Lister_strain_427 | product=nucleolar protein, putative | location=Tb427_04_v4:1002607-1004184(-) | length=525 | sequence_SO=chromosome | SO=protein_coding	58949	10.4		0.23
126	5e-09	Tb427.01.420	| organism=Trypanosoma_brucei_Lister_strain_427 | product=retrotransposon hot spot (RHS) protein, putative | location=Tb427_01_v4:156444-158471(+) | length=675 | sequence_SO=chromosome | SO=protein_coding	76291	8.7		0.18
126	5e-09	Tb427.05.2060	| organism=Trypanosoma_brucei_Lister_strain_427 | product=cell division control protein, putative | location=Tb427_05_v4:651070-653253(-) | length=727 | sequence_SO=chromosome | SO=protein_coding	80135	4		0.11
125	6.3e-09	Tb427.10.270	| organism=Trypanosoma_brucei_Lister_strain_427 | product=60S ribosomal protein L32, putative | location=Tb427_10_v5:83384-83782(+) | length=132 | sequence_SO=chromosome | SO=protein_coding	15386	21.4		1.87
125	6.9e-09	Tb927.10.14700	| organism=Trypanosoma_brucei_TREU927 | product=hypothetical protein, conserved | location=Tb927_10_v5.1:3590505-3591533(-) | length=342 | sequence_SO=chromosome | SO=protein_coding	37678	12.6		0.25
123	9.3e-09	Tb427.04.1860	| organism=Trypanosoma_brucei_Lister_strain_427 | product=ribosomal protein S19, putative | location=Tb427_04_v4:465415-465918(-) | length=167 | sequence_SO=chromosome | SO=protein_coding	18834	14		0.91
123	1.1e-08	Tb427tmp.02.0750	| organism=Trypanosoma_brucei_Lister_strain_427 | product=T-complex protein 1, zeta subunit, putative (TCP-1-zeta) | location=Tb427_11_01_v4:905496-907130(+) | length=544 | sequence_SO=chromosome | SO=protein_coding	59535	14.4		0.23
123	1.1e-08	Tb427tmp.01.8770	| organism=Trypanosoma_brucei_Lister_strain_427 | product=hypothetical protein, conserved | location=Tb427_11_01_v4:4474103-4477117(-) | length=1004 | sequence_SO=chromosome | SO=protein_coding	110064	9.5		0.21
123	1e-08	Tb927.1.710	| organism=Trypanosoma_brucei_TREU927 | product=phosphoglycerate kinase (PGKB) | location=Tb927_01_v5.1:234158-235420(-) | length=420 | sequence_SO=chromosome | SO=protein_coding	45218	6.1		0.2
122	1.3e-08	Tb427.07.3120	| organism=Trypanosoma_brucei_Lister_strain_427 | product=small nuclear ribonucleoprotein SmD1 (Sm-D1) | location=Tb427_07_v4:793025-793345(+) | length=106 | sequence_SO=chromosome | SO=protein_coding	11706	30.1		1
122	1.4e-08	Tb427.03.3950	| organism=Trypanosoma_brucei_Lister_strain_427 | product=hypothetical protein, conserved | location=Tb427_03_v4:1108587-1110236(+) | length=549 | sequence_SO=chromosome | SO=protein_coding	62005	8.7		0.22
122	1.2e-08	Tb427.06.4370	| organism=Trypanosoma_brucei_Lister_strain_427 | product=eukaryotic translation initiation factor 3 subunit 7-like protein | location=Tb427_06_v4:1230334-1231944(-) | length=536 | sequence_SO=chromosome | SO=protein_coding	61318	4.3		0.14
120	2e-08	Tb427.10.190	| organism=Trypanosoma_brucei_Lister_strain_427 | product=40S ribosomal protein S6, putative | location=Tb427_10_v5:73553-74305(+) | length=250 | sequence_SO=chromosome | SO=protein_coding	28433	16.2		0.54
120	1.9e-08	Tb427.10.10170	| organism=Trypanosoma_brucei_Lister_strain_427 | product=hypothetical protein, conserved | location=Tb427_10_v5:2502855-2504189(+) | length=444 | sequence_SO=chromosome | SO=protein_coding	48772	5.9		0.18
120	2.3e-08	Tb427.05.930	| organism=Trypanosoma_brucei_Lister_strain_427 | product=NADH-dependent fumarate reductase (FRDg) | location=Tb427_05_v4:309692-313120(+) | length=1142 | sequence_SO=chromosome | SO=protein_coding	123521	4.6		0.07
119	2.7e-08	Tb427.06.4950	| organism=Trypanosoma_brucei_Lister_strain_427 | product=mago nashi-like protein, putative | location=Tb427_06_v4:1365972-1366415(+) | length=147 | sequence_SO=chromosome | SO=protein_coding	17136	16	Tentative 1 significant peptide	0.61
119	2.7e-08	Tb427.01.2210	| organism=Trypanosoma_brucei_Lister_strain_427 | product=unspecified product | location=Tb427_01_v4:560259-561239(+) | length=326 | sequence_SO=chromosome | SO=protein_coding	36655	14.7		0.4
119	2.3e-08	Tb927.8.4450	| organism=Trypanosoma_brucei_TREU927 | product=RNA-binding protein, putative (RBP11) | location=Tb927_08_v5.1:1319206-1320492(-) | length=428 | sequence_SO=chromosome | SO=protein_coding	47185	14.7		0.19
118	3.5e-08	Tb427tmp.01.7535	| organism=Trypanosoma_brucei_Lister_strain_427 | product=60S ribosomal protein L27, putative | location=Tb427_11_01_v4:4147818-4148219(-) | length=133 | sequence_SO=chromosome | SO=protein_coding	15572	25.4		1.85
118	3.1e-08	Tb427.03.5520	| organism=Trypanosoma_brucei_Lister_strain_427 | product=26S proteasome regulatory non-ATPase subunit (RPN1) | location=Tb427_03_v4:1544110-1546845(+) | length=911 | sequence_SO=chromosome | SO=protein_coding	99803	6.8		0.23
118	3.2e-08	Tb427.05.940	| organism=Trypanosoma_brucei_Lister_strain_427 | product=NADH-dependent fumarate reductase, putative | location=Tb427_05_v4:314462-317095(+) | length=877 | sequence_SO=chromosome | SO=protein_coding	94900	6.5	Tentative 1 significant peptide	0.14
117	3.9e-08	Tb427.06.2700	| organism=Trypanosoma_brucei_Lister_strain_427 | product=small nuclear ribonucleoprotein Sm-E (Sm-E) | location=Tb427_06_v4:811475-811735(+) | length=86 | sequence_SO=chromosome | SO=protein_coding	9649	44.5		1.3
117	3.8e-08	Tb11.v5.1059	| organism=Trypanosoma_brucei_TREU927 | product=40S ribosomal protein S4, putative | location=Tb927_11_bin_v5.1:5597029-5597850(-) | length=273 | sequence_SO=random_sequence | SO=protein_coding	30625	23		0.71
116	5.1e-08	Tb427.07.2980	| organism=Trypanosoma_brucei_Lister_strain_427 | product=hypothetical protein, conserved | location=Tb427_07_v4:749153-749725(+) | length=190 | sequence_SO=chromosome | SO=protein_coding	21229	35.2		0.78
115	6e-08	Tb927.2.1140	| organism=Trypanosoma_brucei_TREU927 | product=retrotransposon hot spot protein (RHS, pseudogene), putative,retrotransposon hot spot protein 3 (RHS3), interrupted | location=Tb927_02_v5.1:197595-198614(-) | length=340 | sequence_SO=chromosome | SO=	37896	11.6		0.24
115	6.1e-08	Tb427.10.9660	| organism=Trypanosoma_brucei_Lister_strain_427 | product=hypothetical protein, conserved | location=Tb427_10_v5:2382801-2385131(+) | length=776 | sequence_SO=chromosome | SO=protein_coding	87636	9.7		0.15
114	8.3e-08	Tb427tmp.02.4050	| organism=Trypanosoma_brucei_Lister_strain_427 | product=60S ribosomal protein L28, putative | location=Tb427_11_01_v4:1718904-1719344(-) | length=146 | sequence_SO=chromosome | SO=protein_coding	16820	22.2		1.06
113	9.5e-08	Tb427.10.13500	| organism=Trypanosoma_brucei_Lister_strain_427 | product=60S ribosomal protein L10a | location=Tb427_10_v5:3296313-3296957(-) | length=214 | sequence_SO=chromosome | SO=protein_coding	24591	10.3		0.95
113	1.1e-07	Tb427tmp.244.2630	| organism=Trypanosoma_brucei_Lister_strain_427 | product=40S ribosomal protein S6, putative | location=Tb427_09_v4:2332398-2333150(+) | length=250 | sequence_SO=chromosome | SO=protein_coding	28405	16.3	Tentative 1 significant peptide	0.54
113	1.1e-07	Tb427.10.9430	| organism=Trypanosoma_brucei_Lister_strain_427 | product=phosphoribosylpyrophosphate synthetase, putative (PRS) | location=Tb427_10_v5:2329673-2330806(+) | length=377 | sequence_SO=chromosome | SO=protein_coding	40506	11.4		0.36
113	1e-07	Tb427tmp.22.0012	| organism=Trypanosoma_brucei_Lister_strain_427 | product=eukaryotic peptide chain release factor subunit 1, putative (ERF1) | location=Tb427_11_01_v4:636501-637859(+) | length=452 | sequence_SO=chromosome | SO=protein_coding	50911	11		0.28
113	1.1e-07	Tb427tmp.02.2380	| organism=Trypanosoma_brucei_Lister_strain_427 | product=retrotransposon hot spot protein (RHS, pseudogene), putative | location=Tb427_11_01_v4:1345077-1347365(-) | length=761 | sequence_SO=chromosome | SO=protein_coding	87719	7.5	Tentative 1 significant peptide	0.15
112	1.4e-07	Tb427.03.3310	| organism=Trypanosoma_brucei_Lister_strain_427 | product=60S ribosomal protein L13, putative | location=Tb427_03_v4:851792-852448(-) | length=218 | sequence_SO=chromosome | SO=protein_coding	25412	14.7		0.62
111	1.7e-07	Tb11.v5.0624	| organism=Trypanosoma_brucei_TREU927 | product=retrotransposon hot spot protein (PHS), putative | location=Tb927_11_bin_v5.1:3001423-3003057(-) | length=544 | sequence_SO=random_sequence | SO=protein_coding	62454	14.4		0.3
109	2.5e-07	Tb427.02.1140	| organism=Trypanosoma_brucei_Lister_strain_427 | product=retrotransposon hot spot protein (RHS, pseudogene), putative | location=Tb427_02_v4:197253-198665(-) | length=470 | sequence_SO=chromosome | SO=protein_coding	52161	12.9		0.27
109	2.4e-07	Tb427.02.2440	| organism=Trypanosoma_brucei_Lister_strain_427 | product=proteasome regulatory non-ATPase subunit 6 (RPN6) | location=Tb427_02_v4:480785-482326(-) | length=513 | sequence_SO=chromosome | SO=protein_coding	57289	12.5		0.16
109	2.6e-07	Tb427.01.120	| organism=Trypanosoma_brucei_Lister_strain_427 | product=retrotransposon hot spot (RHS) protein, putative | location=Tb427_01_v4:60254-62833(-) | length=859 | sequence_SO=chromosome | SO=protein_coding	98031	8.3		0.14
109	2.8e-07	Tb927.10.7280	| organism=Trypanosoma_brucei_TREU927 | product=pre-mRNA splicing factor ATP-dependent RNA helicase, putative,RNA helicase, putative | location=Tb927_10_v5.1:1833351-1836539(-) | length=1062 | sequence_SO=chromosome | SO=protein_coding	121168	6.9		0.11
108	2.9e-07	Tb427.08.760	| organism=Trypanosoma_brucei_Lister_strain_427 | product=nucleolar RNA-binding protein (Nopp44/46) | location=Tb427_08_v4:208937-209923(-) | length=328 | sequence_SO=chromosome | SO=protein_coding	35022	13.8		0.6
108	3.2e-07	Tb427.01.2340	| organism=Trypanosoma_brucei_Lister_strain_427 | product=alpha tubulin | location=Tb427_01_v4:572569-573924(+) | length=451 | sequence_SO=chromosome | SO=protein_coding	49756	14.1		0.28
107	4.3e-07	Tb927.9.11840	| organism=Trypanosoma_brucei_TREU927 | product=hypothetical protein, conserved | location=Tb927_09_v5.1:1846211-1846864(+) | length=217 | sequence_SO=chromosome | SO=protein_coding	24059	17.8		0.41
107	4e-07	Tb427.10.190	| organism=Trypanosoma_brucei_Lister_strain_427 | product=40S ribosomal protein S6, putative | location=Tb427_10_v5:73553-74305(+) | length=250 | sequence_SO=chromosome | SO=protein_coding	28433	19		0.34
107	3.9e-07	Tb427.06.630	| organism=Trypanosoma_brucei_Lister_strain_427 | product=hypothetical protein, conserved | location=Tb427_06_v4:259628-261820(-) | length=730 | sequence_SO=chromosome | SO=protein_coding	78828	11.6		0.17
107	3.6e-07	Tb427.05.3800	| organism=Trypanosoma_brucei_Lister_strain_427 | product=glutamine hydrolysing (not ammonia-dependent) carbomoyl phosphate synthase, putative | location=Tb427_05_v4:1182409-1187910(+) | length=1833 | sequence_SO=chromosome | SO=protein_coding	203997	3.4		0.08
107	3.7e-07	Tb427.10.13280	| organism=Trypanosoma_brucei_Lister_strain_427 | product=hypothetical protein, conserved | location=Tb427_10_v5:3238847-3246667(-) | length=2606 | sequence_SO=chromosome | SO=protein_coding	286024	3.3		0.03
106	5e-07	Tb427.02.830	| organism=Trypanosoma_brucei_Lister_strain_427 | product=retrotransposon hot spot protein (RHS, pseudogene), putative | location=Tb427_02_v4:143373-144803(-) | length=476 | sequence_SO=chromosome | SO=protein_coding	54084	15.9		0.36
106	5e-07	Tb427.07.700	| organism=Trypanosoma_brucei_Lister_strain_427 | product=hypothetical protein, conserved | location=Tb427_07_v4:153419-155419(-) | length=666 | sequence_SO=chromosome | SO=protein_coding	74233	8.6		0.12
106	4.6e-07	Tb427.05.2530	| organism=Trypanosoma_brucei_Lister_strain_427 | product=hypothetical protein, conserved | location=Tb427_05_v4:817940-821062(+) | length=1040 | sequence_SO=chromosome | SO=protein_coding	114923	5.2		0.07
104	7.7e-07	Tb427.03.1370	| organism=Trypanosoma_brucei_Lister_strain_427 | product=40S ribosomal protein S25, putative | location=Tb427_03_v4:344287-344628(+) | length=113 | sequence_SO=chromosome | SO=protein_coding	12552	31.5		2.64
104	8.7e-07	Tb427.06.3650	| organism=Trypanosoma_brucei_Lister_strain_427 | product=ADP-ribosylation factor, putative | location=Tb427_06_v4:1088278-1088829(-) | length=183 | sequence_SO=chromosome | SO=protein_coding	20089	18.1		0.5
104	8.9e-07	Tb427.03.5050	| organism=Trypanosoma_brucei_Lister_strain_427 | product=60S ribosomal protein L4 | location=Tb427_03_v4:1418834-1419958(+) | length=374 | sequence_SO=chromosome | SO=protein_coding	41830	17.9		0.48
104	8.4e-07	Tb427.10.170	| organism=Trypanosoma_brucei_Lister_strain_427 | product=pseudouridine synthase, Cbf5p | location=Tb427_10_v5:70836-72119(+) | length=427 | sequence_SO=chromosome | SO=protein_coding	48363	8.6		0.29
104	7.7e-07	Tb427.01.2100	| organism=Trypanosoma_brucei_Lister_strain_427 | product=calpain-like cysteine peptidase, putative | location=Tb427_01_v4:531702-535142(+) | length=1146 | sequence_SO=chromosome | SO=protein_coding	126075	7.2		0.1
103	1.1e-06	Tb427tmp.211.2850	| organism=Trypanosoma_brucei_Lister_strain_427 | product=cyclophilin type peptidyl-prolyl cis-trans isomerase, putative (PPIase) | location=Tb427_09_v4:1775084-1775635(+) | length=183 | sequence_SO=chromosome | SO=protein_coding	20282	23.9		0.83
103	1e-06	Tb427.04.410	| organism=Trypanosoma_brucei_Lister_strain_427 | product=CAF 40 (CAF40) | location=Tb427_04_v4:117639-118589(-) | length=316 | sequence_SO=chromosome | SO=protein_coding	35298	9.3		0.26
103	9.8e-07	Tb427.02.2950	| organism=Trypanosoma_brucei_Lister_strain_427 | product=hypothetical protein, conserved | location=Tb427_02_v4:561135-564002(+) | length=955 | sequence_SO=chromosome | SO=protein_coding	104991	6.8		0.08
102	1.2e-06	Tb427.10.3840	| organism=Trypanosoma_brucei_Lister_strain_427 | product=60S ribosomal protein L18a, putative | location=Tb427_10_v5:1011866-1012405(-) | length=179 | sequence_SO=chromosome | SO=protein_coding	20870	13.7		0.48
102	1.4e-06	Tb427.03.5050	| organism=Trypanosoma_brucei_Lister_strain_427 | product=60S ribosomal protein L4 | location=Tb427_03_v4:1418834-1419958(+) | length=374 | sequence_SO=chromosome | SO=protein_coding	41830	12.9		0.34
102	1.3e-06	Tb11.v5.0650	| organism=Trypanosoma_brucei_TREU927 | product=enolase, putative | location=Tb927_11_bin_v5.1:3189523-3190812(+) | length=429 | sequence_SO=random_sequence | SO=protein_coding	46563	12.5	Tentative 1 significant peptide	0.09
101	1.8e-06	Tb427.06.4340	| organism=Trypanosoma_brucei_Lister_strain_427 | product=U6 snRNA-associated Sm-like protein LSm5p (TbLSm5) | location=Tb427_06_v4:1226783-1227136(-) | length=117 | sequence_SO=chromosome | SO=protein_coding	12784	24.1		0.89
101	1.7e-06	Tb427.04.1860	| organism=Trypanosoma_brucei_Lister_strain_427 | product=ribosomal protein S19, putative | location=Tb427_04_v4:465415-465918(-) | length=167 | sequence_SO=chromosome | SO=protein_coding	18834	22.8		0.54
101	1.8e-06	Tb427.03.3840	| organism=Trypanosoma_brucei_Lister_strain_427 | product=hypothetical protein, conserved | location=Tb427_03_v4:1066186-1067241(+) | length=351 | sequence_SO=chromosome | SO=protein_coding	39435	18.4		0.37
101	1.7e-06	Tb427.01.2340	| organism=Trypanosoma_brucei_Lister_strain_427 | product=alpha tubulin | location=Tb427_01_v4:572569-573924(+) | length=451 | sequence_SO=chromosome | SO=protein_coding	49756	6.9		0.18
100	2.2e-06	Tb427.10.190	| organism=Trypanosoma_brucei_Lister_strain_427 | product=40S ribosomal protein S6, putative | location=Tb427_10_v5:73553-74305(+) | length=250 | sequence_SO=chromosome | SO=protein_coding	28433	16.2		0.34
100	1.8e-06	Tb427.08.1960	| organism=Trypanosoma_brucei_Lister_strain_427 | product=hypothetical protein, conserved | location=Tb427_08_v4:629863-631167(+) | length=434 | sequence_SO=chromosome | SO=protein_coding	48409	7.3		0.29
100	2.2e-06	Tb427.04.3850	| organism=Trypanosoma_brucei_Lister_strain_427 | product=hypothetical protein, conserved | location=Tb427_04_v4:1005279-1006640(-) | length=453 | sequence_SO=chromosome | SO=protein_coding	49106	11		0.18
100	2.3e-06	Tb427.08.6110	| organism=Trypanosoma_brucei_Lister_strain_427 | product=hypothetical protein, conserved | location=Tb427_08_v4:1785782-1787281(+) | length=499 | sequence_SO=chromosome | SO=protein_coding	54544	2.8	Tentative 1 significant peptide	0.08
100	2.2e-06	Tb427.08.7100	| organism=Trypanosoma_brucei_Lister_strain_427 | product=acetyl-CoA carboxylase, putative | location=Tb427_08_v4:2041678-2048223(+) | length=2181 | sequence_SO=chromosome | SO=protein_coding	242865	3.8		0.05
99	2.7e-06	Tb427.10.11990	| organism=Trypanosoma_brucei_Lister_strain_427 | product=hypothetical protein, conserved | location=Tb427_10_v5:2919265-2919912(+) | length=215 | sequence_SO=chromosome | SO=protein_coding	23937	14.7		0.41
99	2.6e-06	Tb427.06.4370	| organism=Trypanosoma_brucei_Lister_strain_427 | product=eukaryotic translation initiation factor 3 subunit 7-like protein | location=Tb427_06_v4:1230334-1231944(-) | length=536 | sequence_SO=chromosome | SO=protein_coding	61318	7.9		0.14
98	3.2e-06	Tb427.08.1990	| organism=Trypanosoma_brucei_Lister_strain_427 | product=peroxidoxin (TRYP2) | location=Tb427_08_v4:634295-634975(+) | length=226 | sequence_SO=chromosome | SO=protein_coding	25615	22.3		0.62
98	3.6e-06	Tb427.10.7330	| organism=Trypanosoma_brucei_Lister_strain_427 | product=40S ribosomal protein S24E, putative | location=Tb427_10_v5:1850971-1851384(-) | length=137 | sequence_SO=chromosome | SO=protein_coding	15674	9.1	Tentative 1 significant peptide	0.3
98	3.4e-06	Tb427tmp.01.8510	| organism=Trypanosoma_brucei_Lister_strain_427 | product=T-complex protein 1, alpha subunit, putative (TCP-1-alpha) | location=Tb427_11_01_v4:4400443-4401960(-) | length=505 | sequence_SO=chromosome | SO=protein_coding	54620	10.9		0.26
98	2.9e-06	Tb427tmp.02.4350	| organism=Trypanosoma_brucei_Lister_strain_427 | product=40S ribosomal protein S21, putative | location=Tb427_11_01_v4:1810153-1810743(-) | length=196 | sequence_SO=chromosome | SO=protein_coding	21261	13.5	Tentative 1 significant peptide	0.21
98	3.4e-06	Tb427.01.2340	| organism=Trypanosoma_brucei_Lister_strain_427 | product=alpha tubulin | location=Tb427_01_v4:572569-573924(+) | length=451 | sequence_SO=chromosome | SO=protein_coding	49756	7.3		0.18
98	3e-06	Tb427.02.450	| organism=Trypanosoma_brucei_Lister_strain_427 | product=retrotransposon hot spot (RHS) protein, putative | location=Tb427_02_v4:77154-79727(-) | length=857 | sequence_SO=chromosome | SO=protein_coding	97934	6.6	Tentative 1 significant peptide	0.14
97	4.3e-06	Tb427tmp.42.0003	| organism=Trypanosoma_brucei_Lister_strain_427 | product=T-complex protein 1, beta subunit, putative | location=Tb427_11_01_v4:536399-537988(-) | length=529 | sequence_SO=chromosome | SO=protein_coding	58033	17.2		0.24
97	4.1e-06	Tb427tmp.211.3510	| organism=Trypanosoma_brucei_Lister_strain_427 | product=ATP-dependent DEAD/H RNA helicase, putative | location=Tb427_09_v4:1909328-1911535(+) | length=735 | sequence_SO=chromosome | SO=protein_coding	82593	13.3		0.16
96	5e-06	Tb427.10.2980	| organism=Trypanosoma_brucei_Lister_strain_427 | product=proteasome regulatory non-ATPase subunit 11 (RPN11) | location=Tb427_10_v5:778427-779344(+) | length=305 | sequence_SO=chromosome | SO=protein_coding	33826	9.4		0.28
96	5.4e-06	Tb427tmp.02.5210	| organism=Trypanosoma_brucei_Lister_strain_427 | product=RNA binding protein, putative | location=Tb427_11_01_v4:2040663-2041547(+) | length=294 | sequence_SO=chromosome | SO=protein_coding	33443	9.9	Tentative 1 significant peptide	0.13
96	5.1e-06	Tb427tmp.55.0014	| organism=Trypanosoma_brucei_Lister_strain_427 | product=vesicular transport protein (CDC48 homologue), putative | location=Tb427_11_01_v4:489422-491542(-) | length=706 | sequence_SO=chromosome | SO=protein_coding	78496	2	Tentative 1 significant peptide	0.05
94	7.6e-06	Tb427.10.1590	| organism=Trypanosoma_brucei_Lister_strain_427 | product=ribosomal protein L36, putative | location=Tb427_10_v5:434895-435224(-) | length=109 | sequence_SO=chromosome | SO=protein_coding	12367	42.7		4.17
94	7.5e-06	Tb427tmp.211.3510	| organism=Trypanosoma_brucei_Lister_strain_427 | product=ATP-dependent DEAD/H RNA helicase, putative | location=Tb427_09_v4:1909328-1911535(+) | length=735 | sequence_SO=chromosome | SO=protein_coding	82593	4.4	Tentative 1 significant peptide	0.11
94	8.6e-06	Tb427.01.2340	| organism=Trypanosoma_brucei_Lister_strain_427 | product=alpha tubulin | location=Tb427_01_v4:572569-573924(+) | length=451 | sequence_SO=chromosome | SO=protein_coding	49756	6.9		0.09
93	1.1e-05	Tb427.02.5850	| organism=Trypanosoma_brucei_Lister_strain_427 | product=small nuclear ribonucleoprotein SmD2 (Sm-D2) | location=Tb427_02_v4:1059149-1059484(+) | length=111 | sequence_SO=chromosome | SO=protein_coding	12481	11.5	Tentative 1 significant peptide	0.38
93	9.4e-06	Tb427tmp.03.0860	| organism=Trypanosoma_brucei_Lister_strain_427 | product=hypothetical protein, conserved | location=Tb427_11_01_v4:64470-66464(-) | length=664 | sequence_SO=chromosome | SO=protein_coding	73930	11.5		0.25
93	9.9e-06	Tb427.10.7940	| organism=Trypanosoma_brucei_Lister_strain_427 | product=methyltransferase, putative | location=Tb427_10_v5:1983586-1984698(-) | length=370 | sequence_SO=chromosome | SO=protein_coding	40842	4	Tentative 1 significant peptide	0.11
93	1e-05	Tb427.10.8270	| organism=Trypanosoma_brucei_Lister_strain_427 | product=eukaryotic translation initiation factor 3 subunit 8, putative | location=Tb427_10_v5:2048985-2051207(-) | length=740 | sequence_SO=chromosome | SO=protein_coding	84268	3.3		0.1
92	1.3e-05	Tb427.08.5840	| organism=Trypanosoma_brucei_Lister_strain_427 | product=hypothetical protein, conserved | location=Tb427_08_v4:1715618-1716211(+) | length=197 | sequence_SO=chromosome | SO=protein_coding	21529	40.4		0.77
92	1.2e-05	Tb427.06.3690	| organism=Trypanosoma_brucei_Lister_strain_427 | product=pre-mRNA cleavage complex II Clp1-like, conserved | location=Tb427_06_v4:1102247-1103518(-) | length=423 | sequence_SO=chromosome | SO=protein_coding	46018	9.1		0.31
92	1.3e-05	Tb427.06.2640	| organism=Trypanosoma_brucei_Lister_strain_427 | product=importin alpha subunit, putative (TbKap60) | location=Tb427_06_v4:793954-795555(+) | length=533 | sequence_SO=chromosome | SO=protein_coding	57920	5.7		0.24
92	1.1e-05	Tb427.06.4970	| organism=Trypanosoma_brucei_Lister_strain_427 | product=serine/arginine-rich protein specific kinase SRPK, putative | location=Tb427_06_v4:1368049-1370220(+) | length=723 | sequence_SO=chromosome | SO=protein_coding	82563	6		0.22
91	1.5e-05	Tb427.10.5460	| organism=Trypanosoma_brucei_Lister_strain_427 | product=60S ribosomal protein L24, putative | location=Tb427_10_v5:1374862-1375239(+) | length=125 | sequence_SO=chromosome | SO=protein_coding	14586	15.1	Tentative 1 significant peptide	0.32
91	1.8e-05	Tb427tmp.02.1910	| organism=Trypanosoma_brucei_Lister_strain_427 | product=hypothetical protein, conserved | location=Tb427_11_01_v4:1241275-1242228(-) | length=317 | sequence_SO=chromosome | SO=protein_coding	36768	7.2		0.25
91	1.7e-05	Tb427tmp.211.0180	| organism=Trypanosoma_brucei_Lister_strain_427 | product=hypothetical protein, conserved | location=Tb427_09_v4:1296209-1298185(-) | length=658 | sequence_SO=chromosome | SO=protein_coding	76367	10.5		0.18
91	1.5e-05	Tb427tmp.03.0860	| organism=Trypanosoma_brucei_Lister_strain_427 | product=hypothetical protein, conserved | location=Tb427_11_01_v4:64470-66464(-) | length=664 | sequence_SO=chromosome | SO=protein_coding	73930	3.9	Tentative 1 significant peptide	0.06
91	1.7e-05	Tb427.10.2060	| organism=Trypanosoma_brucei_Lister_strain_427 | product=hypothetical protein, conserved | location=Tb427_10_v5:539776-542676(+) | length=966 | sequence_SO=chromosome | SO=protein_coding	108033	6.4		0.04
90	1.8e-05	Tb427tmp.160.2150	| organism=Trypanosoma_brucei_Lister_strain_427 | product=U6 snRNA-associated Sm-like protein LSm6p (Lsm6) | location=Tb427_09_v4:667276-667536(+) | length=86 | sequence_SO=chromosome | SO=protein_coding	9048	31.6	Tentative 1 significant peptide	0.55
90	2.3e-05	Tb427.02.4980	| organism=Trypanosoma_brucei_Lister_strain_427 | product=hypothetical protein, conserved | location=Tb427_02_v4:879911-880750(-) | length=279 | sequence_SO=chromosome | SO=protein_coding	29674	9.3		0.32
90	1.9e-05	Tb427.08.1930	| organism=Trypanosoma_brucei_Lister_strain_427 | product=hypothetical protein, conserved | location=Tb427_08_v4:621267-622097(-) | length=276 | sequence_SO=chromosome | SO=protein_coding	31680	17.7		0.3
90	2.2e-05	Tb427tmp.02.4460	| organism=Trypanosoma_brucei_Lister_strain_427 | product=hypothetical protein, conserved | location=Tb427_11_01_v4:1843189-1844374(-) | length=393 | sequence_SO=chromosome | SO=protein_coding	43572	3.5	Tentative 1 significant peptide	0.1
90	2.3e-05	Tb427.08.5250	| organism=Trypanosoma_brucei_Lister_strain_427 | product=coatomer delta subunit, putative | location=Tb427_08_v4:1569637-1571232(+) | length=531 | sequence_SO=chromosome | SO=protein_coding	57295	8.3	Tentative 1 significant peptide	0.07
90	2.1e-05	Tb427.07.6980	| organism=Trypanosoma_brucei_Lister_strain_427 | product=hypothetical protein, conserved | location=Tb427_07_v4:1990980-1996484(-) | length=1834 | sequence_SO=chromosome | SO=protein_coding	194839	1.6	Tentative 1 significant peptide	0.02
89	2.8e-05	Tb427.10.9880	| organism=Trypanosoma_brucei_Lister_strain_427 | product=60S ribosomal protein L18, putative (TbL18LP) | location=Tb427_10_v5:2441002-2441583(+) | length=193 | sequence_SO=chromosome | SO=protein_coding	21858	10.1		0.75
89	2.4e-05	Tb427.03.3310	| organism=Trypanosoma_brucei_Lister_strain_427 | product=60S ribosomal protein L13, putative | location=Tb427_03_v4:851792-852448(-) | length=218 | sequence_SO=chromosome | SO=protein_coding	25412	10.8		0.38
89	2.8e-05	Tb427tmp.160.4560	| organism=Trypanosoma_brucei_Lister_strain_427 | product=arginine kinase (AK) | location=Tb427_09_v4:976819-978033(+) | length=404 | sequence_SO=chromosome | SO=protein_coding	44669	11.1		0.2
89	2.5e-05	Tb427.06.5040	| organism=Trypanosoma_brucei_Lister_strain_427 | product=ribosomal protein L15, putative | location=Tb427_06_v4:1381202-1381816(+) | length=204 | sequence_SO=chromosome | SO=protein_coding	24494	11.2	Tentative 1 significant peptide	0.18
88	3.1e-05	Tb427tmp.01.1350	| organism=Trypanosoma_brucei_Lister_strain_427 | product=S-adenosylhomocysteine hydrolase, putative | location=Tb427_11_01_v4:2557734-2559047(-) | length=437 | sequence_SO=chromosome | SO=protein_coding	48456	8.4		0.29
88	3.6e-05	Tb11.v5.0265	| organism=Trypanosoma_brucei_TREU927 | product=hypothetical protein, conserved | location=Tb927_11_bin_v5.1:555077-555682(-) | length=201 | sequence_SO=random_sequence | SO=protein_coding	22301	7.4	Tentative 1 significant peptide	0.2
88	3.4e-05	Tb427tmp.55.0009	| organism=Trypanosoma_brucei_Lister_strain_427 | product=mitochondrial RNA binding protein 1 (GBP21) | location=Tb427_11_01_v4:501051-501671(-) | length=206 | sequence_SO=chromosome | SO=protein_coding	23239	26.5	Tentative 1 significant peptide	0.19
88	3.4e-05	Tb427tmp.46.0009	| organism=Trypanosoma_brucei_Lister_strain_427 | product=hypothetical protein, conserved (ZC3H41) | location=Tb427_11_01_v4:554425-555978(+) | length=517 | sequence_SO=chromosome | SO=protein_coding	58424	7.3	Tentative 1 significant peptide	0.07
88	3e-05	Tb427.10.7280	| organism=Trypanosoma_brucei_Lister_strain_427 | product=pre-mRNA splicing factor ATP-dependent RNA helicase, putative | location=Tb427_10_v5:1833716-1836904(-) | length=1062 | sequence_SO=chromosome | SO=protein_coding	121154	7.7		0.03
87	3.9e-05	Tb427.10.14360	| organism=Trypanosoma_brucei_Lister_strain_427 | product=U2 small nuclear ribonucleoprotein 40K (U2_40K) | location=Tb427_10_v5:3493495-3494475(-) | length=326 | sequence_SO=chromosome | SO=protein_coding	36525	11.7		0.25
87	4.4e-05	Tb427.08.4940	| organism=Trypanosoma_brucei_Lister_strain_427 | product=hypothetical protein, conserved | location=Tb427_08_v4:1460930-1462582(+) | length=550 | sequence_SO=chromosome | SO=protein_coding	61052	7.7		0.15
86	5.6e-05	Tb427.06.5120	| organism=Trypanosoma_brucei_Lister_strain_427 | product=60S acidic ribosomal protein P2, putative | location=Tb427_06_v4:1402360-1402683(+) | length=107 | sequence_SO=chromosome | SO=protein_coding	10438	22.1	Tentative 1 significant peptide	0.47
86	4.7e-05	Tb427.05.800	| organism=Trypanosoma_brucei_Lister_strain_427 | product=unspecified product | location=Tb427_05_v4:272707-273705(+) | length=332 | sequence_SO=chromosome | SO=protein_coding	38351	6.6		0.24
86	5.4e-05	Tb427tmp.02.3120	| organism=Trypanosoma_brucei_Lister_strain_427 | product=malic enzyme, putative | location=Tb427_11_01_v4:1523285-1524979(+) | length=564 | sequence_SO=chromosome | SO=protein_coding	61450	5.7		0.22
86	5.5e-05	Tb427.08.2540	| organism=Trypanosoma_brucei_Lister_strain_427 | product=3-ketoacyl-CoA thiolase, putative | location=Tb427_08_v4:749692-751008(+) | length=438 | sequence_SO=chromosome | SO=protein_coding	46216	4		0.2
86	5.3e-05	Tb427tmp.02.1000	| organism=Trypanosoma_brucei_Lister_strain_427 | product=hypothetical protein, conserved | location=Tb427_11_01_v4:1019322-1021874(+) | length=850 | sequence_SO=chromosome | SO=protein_coding	91873	4.4	Tentative 1 significant peptide	0.09
85	6.9e-05	Tb427tmp.01.3650	| organism=Trypanosoma_brucei_Lister_strain_427 | product=hypothetical protein, conserved | location=Tb427_11_01_v4:3096842-3098503(+) | length=553 | sequence_SO=chromosome | SO=protein_coding	61319	14		0.14
84	8.4e-05	Tb927.9.3480	| organism=Trypanosoma_brucei_TREU927 | product=U5Cwc21 small nuclear ribonucleoprotein (TbCWC21) | location=Tb927_09_v5.1:714157-714708(+) | length=183 | sequence_SO=chromosome | SO=protein_coding	20487	26.8		0.82
84	8.5e-05	Tb427.02.5160	| organism=Trypanosoma_brucei_Lister_strain_427 | product=chaperone protein DNAj, putative | location=Tb427_02_v4:911233-912435(+) | length=400 | sequence_SO=chromosome | SO=protein_coding	44299	10.4		0.21
84	7.5e-05	Tb427tmp.01.7080	| organism=Trypanosoma_brucei_Lister_strain_427 | product=U5 small nuclear ribonucleoprotein component, putative | location=Tb427_11_01_v4:4039040-4041964(-) | length=974 | sequence_SO=chromosome | SO=protein_coding	105419	4.3		0.13
84	8.2e-05	Tb427.04.4950	| organism=Trypanosoma_brucei_Lister_strain_427 | product=unspecified product | location=Tb427_04_v4:1359233-1361110(-) | length=625 | sequence_SO=chromosome | SO=protein_coding	67464	6.4		0.13
84	7.3e-05	Tb427tmp.03.0680	| organism=Trypanosoma_brucei_Lister_strain_427 | product=hypothetical protein, conserved | location=Tb427_11_01_v4:103431-106277(-) | length=948 | sequence_SO=chromosome | SO=protein_coding	103638	6.8		0.08
84	8.8e-05	Tb427.05.2290	| organism=Trypanosoma_brucei_Lister_strain_427 | product=ATP-dependent RNA helicase, putative | location=Tb427_05_v4:709799-716512(+) | length=2237 | sequence_SO=chromosome | SO=protein_coding	249282	2.4	Tentative 1 significant peptide	0.02
83	0.00011	Tb427.04.2180	| organism=Trypanosoma_brucei_Lister_strain_427 | product=60S ribosomal protein L35a, putative | location=Tb427_04_v4:561047-561496(+) | length=149 | sequence_SO=chromosome | SO=protein_coding	16965	11.7		1.05
83	0.0001	Tb427tmp.160.0700	| organism=Trypanosoma_brucei_Lister_strain_427 | product=60S ribosomal protein L35, putative | location=Tb427_09_v4:417734-418117(-) | length=127 | sequence_SO=chromosome | SO=protein_coding	15090	12.4		0.71
83	9.5e-05	Tb427.10.14700	| organism=Trypanosoma_brucei_Lister_strain_427 | product=hypothetical protein, conserved | location=Tb427_10_v5:3591471-3592499(-) | length=342 | sequence_SO=chromosome | SO=protein_coding	37691	18.7		0.39
82	0.00012	Tb427.07.7380	| organism=Trypanosoma_brucei_Lister_strain_427 | product=U6 snRNA-associated Sm-like protein LSm3p (TbLSm3) | location=Tb427_07_v4:2123734-2124009(-) | length=91 | sequence_SO=chromosome | SO=protein_coding	10110	21.8		1.22
82	0.00014	Tb427.10.220	| organism=Trypanosoma_brucei_Lister_strain_427 | product=60S ribosomal protein L37a, putative | location=Tb427_10_v5:77126-77407(+) | length=93 | sequence_SO=chromosome | SO=protein_coding	10464	29.4	Tentative 1 significant peptide	0.47
82	0.00012	Tb11.v5.0480	| organism=Trypanosoma_brucei_TREU927 | product=DNA-directed RNA polymerase, alpha subunit, putative | location=Tb927_11_bin_v5.1:1954570-1955583(+) | length=337 | sequence_SO=random_sequence | SO=protein_coding	37306	15.9		0.39
82	0.00013	Tb427tmp.02.1000	| organism=Trypanosoma_brucei_Lister_strain_427 | product=hypothetical protein, conserved | location=Tb427_11_01_v4:1019322-1021874(+) | length=850 | sequence_SO=chromosome | SO=protein_coding	91873	1.3	Tentative 1 significant peptide	0.14
82	0.00012	Tb427.02.4710	| organism=Trypanosoma_brucei_Lister_strain_427 | product=RNA-binding protein, putative (TRRM1) | location=Tb427_02_v4:834451-835776(-) | length=441 | sequence_SO=chromosome | SO=protein_coding	49952	5.9	Tentative 1 significant peptide	0.09
82	0.00013	Tb427.10.15170	| organism=Trypanosoma_brucei_Lister_strain_427 | product=hypothetical protein, conserved | location=Tb427_10_v5:3700173-3702260(+) | length=695 | sequence_SO=chromosome | SO=protein_coding	77325	6.1		0.06
82	0.00013	Tb427.01.880	| organism=Trypanosoma_brucei_Lister_strain_427 | product=hypothetical protein, conserved | location=Tb427_01_v4:264463-278241(-) | length=4592 | sequence_SO=chromosome | SO=protein_coding	512458	1.9		0.02
81	0.00015	Tb427.07.4180	| organism=Trypanosoma_brucei_Lister_strain_427 | product=fatty acid elongase, putative | location=Tb427_07_v4:1115423-1116346(+) | length=307 | sequence_SO=chromosome | SO=protein_coding	33989	8.4		0.27
81	0.00016	Tb427tmp.01.5680	| organism=Trypanosoma_brucei_Lister_strain_427 | product=hypothetical protein, conserved | location=Tb427_11_01_v4:3672685-3674127(+) | length=480 | sequence_SO=chromosome | SO=protein_coding	51669	11.5		0.17
81	0.00018	Tb427tmp.01.4630	| organism=Trypanosoma_brucei_Lister_strain_427 | product=hypothetical protein, conserved | location=Tb427_11_01_v4:3428939-3432241(-) | length=1100 | sequence_SO=chromosome | SO=protein_coding	121221	3.7		0.07
81	0.00017	Tb427.08.5490	| organism=Trypanosoma_brucei_Lister_strain_427 | product=hypothetical protein, conserved | location=Tb427_08_v4:1625372-1627243(+) | length=623 | sequence_SO=chromosome | SO=protein_coding	71615	3.5	Tentative 1 significant peptide	0.06
81	0.00015	Tb427.10.10360	| organism=Trypanosoma_brucei_Lister_strain_427 | product=microtubule-associated protein, putative | location=Tb427_10_v5:2549392-2558988(-) | length=3198 | sequence_SO=chromosome | SO=protein_coding	367419	0.9		0.02
80	0.00022	Tb427.08.6030	| organism=Trypanosoma_brucei_Lister_strain_427 | product=60S ribosomal protein L12, putative | location=Tb427_08_v4:1762122-1762616(+) | length=164 | sequence_SO=chromosome | SO=protein_coding	17566	9.4	Tentative 1 significant peptide	0.26
80	0.00021	Tb427tmp.01.2520	| organism=Trypanosoma_brucei_Lister_strain_427 | product=Pre-mRNA-splicing factor CWC22, putative (TbCWC22) | location=Tb427_11_01_v4:2820811-2822556(+) | length=581 | sequence_SO=chromosome | SO=protein_coding	66829	2.1	Tentative 1 significant peptide	0.06
79	0.00029	Tb427.05.1820	| organism=Trypanosoma_brucei_Lister_strain_427 | product=60S acidic ribosomal protein, putative | location=Tb427_05_v4:564355-564678(+) | length=107 | sequence_SO=chromosome | SO=protein_coding	10126	31.5	Tentative 1 significant peptide	1.22
79	0.00028	Tb427.10.14680	| organism=Trypanosoma_brucei_Lister_strain_427 | product=ribosome biogenesis protein, putative | location=Tb427_10_v5:3588745-3589668(-) | length=307 | sequence_SO=chromosome | SO=protein_coding	35676	8		0.26
79	0.00024	Tb11.v5.0689	| organism=Trypanosoma_brucei_TREU927 | product=hypothetical protein, conserved | location=Tb927_11_bin_v5.1:3465921-3467162(+) | length=413 | sequence_SO=random_sequence | SO=protein_coding	47085	4.7	Tentative 1 significant peptide	0.19
79	0.00023	Tb427.02.5240	| organism=Trypanosoma_brucei_Lister_strain_427 | product=PRP19-like protein, putative (TbPRP19) | location=Tb427_02_v4:921600-923129(+) | length=509 | sequence_SO=chromosome | SO=protein_coding	54200	5.1		0.16
79	0.00024	Tb427tmp.02.1000	| organism=Trypanosoma_brucei_Lister_strain_427 | product=hypothetical protein, conserved | location=Tb427_11_01_v4:1019322-1021874(+) | length=850 | sequence_SO=chromosome | SO=protein_coding	91873	1.3	Tentative 1 significant peptide	0.09
79	0.00029	Tb427.10.6400	| organism=Trypanosoma_brucei_Lister_strain_427 | product=chaperonin HSP60, mitochondrial precursor (HSP60) | location=Tb427_10_v5:1617813-1619501(-) | length=562 | sequence_SO=chromosome | SO=protein_coding	59466	2.2	Tentative 1 significant peptide	0.07
78	0.0003	Tb427tmp.211.0560	| organism=Trypanosoma_brucei_Lister_strain_427 | product=RNA-binding protein (DRBD3) | location=Tb427_09_v4:1359152-1360135(-) | length=327 | sequence_SO=chromosome | SO=protein_coding	36961	12.5		0.4
78	0.00034	Tb427tmp.01.3550	| organism=Trypanosoma_brucei_Lister_strain_427 | product=2-oxoglutarate dehydrogenase E2 component, putative | location=Tb427_11_01_v4:3069731-3070882(+) | length=383 | sequence_SO=chromosome | SO=protein_coding	41117	11		0.35
78	0.00036	Tb427tmp.01.2190	| organism=Trypanosoma_brucei_Lister_strain_427 | product=DNA-directed RNA polymerase, putative (RPA12) | location=Tb427_11_01_v4:2724214-2724669(+) | length=151 | sequence_SO=chromosome | SO=protein_coding	16853	8.5	Tentative 1 significant peptide	0.27
78	0.00036	Tb427.10.190	| organism=Trypanosoma_brucei_Lister_strain_427 | product=40S ribosomal protein S6, putative | location=Tb427_10_v5:73553-74305(+) | length=250 | sequence_SO=chromosome | SO=protein_coding	28433	8.9	Tentative 1 significant peptide	0.16
78	0.00031	Tb427.03.3590	| organism=Trypanosoma_brucei_Lister_strain_427 | product=U3 small nucleolar ribonucleoprotein protein MPP10, putative | location=Tb427_03_v4:1011105-1013123(+) | length=672 | sequence_SO=chromosome | SO=protein_coding	75242	5.1		0.06
77	0.00041	Tb11.0290	| organism=Trypanosoma_brucei_TREU927 | product=40S ribosomal protein S14, putative,chrXI additional, unordered contigs (RPS14) | location=tryp_XI-1036e06.p1k:1755-2189(+) | length=144 | sequence_SO=contig | SO=protein_coding	15503	19.9		0.3
77	0.00043	Tb427tmp.211.0930	| organism=Trypanosoma_brucei_Lister_strain_427 | product=Polyadenylate-binding protein 1 (Poly(A)-binding protein 1) (PABP 1) (PABP1) | location=Tb427_09_v4:1428243-1429943(-) | length=566 | sequence_SO=chromosome | SO=protein_coding	63043	8.4		0.22
77	0.00041	Tb427tmp.01.5720	| organism=Trypanosoma_brucei_Lister_strain_427 | product=ribosomal protein L18, putative | location=Tb427_11_01_v4:3686533-3687072(+) | length=179 | sequence_SO=chromosome | SO=protein_coding	20965	13.6	Tentative 1 significant peptide	0.22
77	0.0004	Tb927.1.710	| organism=Trypanosoma_brucei_TREU927 | product=phosphoglycerate kinase (PGKB) | location=Tb927_01_v5.1:234158-235420(-) | length=420 | sequence_SO=chromosome | SO=protein_coding	45218	11.7		0.2
77	0.0004	Tb11.v5.0537	| organism=Trypanosoma_brucei_TREU927 | product=polyubiquitin, putative | location=Tb927_11_bin_v5.1:2333410-2335281(+) | length=623 | sequence_SO=random_sequence | SO=protein_coding	70086	3.5		0.13
77	0.00045	Tb427tmp.211.0610	| organism=Trypanosoma_brucei_Lister_strain_427 | product=hypothetical protein, conserved | location=Tb427_09_v4:1371924-1375085(-) | length=1053 | sequence_SO=chromosome | SO=protein_coding	119415	6.2		0.11
77	0.00042	Tb427tmp.211.1620	| organism=Trypanosoma_brucei_Lister_strain_427 | product=hypothetical protein, conserved | location=Tb427_09_v4:1543092-1547441(-) | length=1449 | sequence_SO=chromosome | SO=protein_coding	160630	3.7		0.08
77	0.00043	Tb427.10.7680	| organism=Trypanosoma_brucei_Lister_strain_427 | product=GTPase activating protein, putative | location=Tb427_10_v5:1932979-1934571(-) | length=530 | sequence_SO=chromosome | SO=protein_coding	60161	2.4	Tentative 1 significant peptide	0.07
77	0.00038	Tb427.07.650	| organism=Trypanosoma_brucei_Lister_strain_427 | product=hypothetical protein, conserved | location=Tb427_07_v4:134467-137421(-) | length=984 | sequence_SO=chromosome | SO=protein_coding	105906	1.4	Tentative 1 significant peptide	0.04
76	0.00052	Tb427.10.10460	| organism=Trypanosoma_brucei_Lister_strain_427 | product=histone H2B, putative | location=Tb427_10_v5:2572703-2573041(-) | length=112 | sequence_SO=chromosome | SO=protein_coding	12562	16.6	Tentative 1 significant peptide	0.91
76	0.00047	Tb427tmp.211.4890	| organism=Trypanosoma_brucei_Lister_strain_427 | product=casein kinase II, putative | location=Tb427_09_v4:2203078-2204127(-) | length=349 | sequence_SO=chromosome | SO=protein_coding	40991	8.9		0.35
76	0.0005	Tb427.08.1980	| organism=Trypanosoma_brucei_Lister_strain_427 | product=hypothetical protein, conserved | location=Tb427_08_v4:632609-634042(+) | length=477 | sequence_SO=chromosome | SO=protein_coding	53369	8.9		0.17
76	0.00057	Tb427.07.4180	| organism=Trypanosoma_brucei_Lister_strain_427 | product=fatty acid elongase, putative | location=Tb427_07_v4:1115423-1116346(+) | length=307 | sequence_SO=chromosome | SO=protein_coding	33989	5.2	Tentative 1 significant peptide	0.13
76	0.00047	Tb927.1.710	| organism=Trypanosoma_brucei_TREU927 | product=phosphoglycerate kinase (PGKB) | location=Tb927_01_v5.1:234158-235420(-) | length=420 | sequence_SO=chromosome | SO=protein_coding	45218	16.1		0.1
76	0.00057	Tb427.10.15530	| organism=Trypanosoma_brucei_Lister_strain_427 | product=ABC transporter, putative | location=Tb427_10_v5:3811309-3813117(+) | length=602 | sequence_SO=chromosome | SO=protein_coding	67476	4.1	Tentative 1 significant peptide	0.06
75	0.00066	Tb427.06.1090	| organism=Trypanosoma_brucei_Lister_strain_427 | product=proteasome regulatory ATPase subunit 3 (RPT3) | location=Tb427_06_v4:430255-431466(-) | length=403 | sequence_SO=chromosome | SO=protein_coding	44831	8.6		0.2
74	0.00079	Tb427tmp.211.2650	| organism=Trypanosoma_brucei_Lister_strain_427 | product=60S ribosomal protein L27a (RPL27A) | location=Tb427_09_v4:1742636-1743073(+) | length=145 | sequence_SO=chromosome | SO=protein_coding	16284	12.2		0.65
74	0.00076	Tb427.01.2430	| organism=Trypanosoma_brucei_Lister_strain_427 | product=histone H3, putative | location=Tb427_01_v4:592636-593037(+) | length=133 | sequence_SO=chromosome | SO=protein_coding	14741	6	Tentative 1 significant peptide	0.32
74	0.00087	Tb427.10.7330	| organism=Trypanosoma_brucei_Lister_strain_427 | product=40S ribosomal protein S24E, putative | location=Tb427_10_v5:1850971-1851384(-) | length=137 | sequence_SO=chromosome | SO=protein_coding	15674	9.1	Tentative 1 significant peptide	0.3
74	0.00082	Tb427tmp.02.4620	| organism=Trypanosoma_brucei_Lister_strain_427 | product=hypothetical protein, conserved | location=Tb427_11_01_v4:1892053-1894398(-) | length=781 | sequence_SO=chromosome | SO=protein_coding	88968	6.6		0.15
74	0.00074	Tb427tmp.02.1000	| organism=Trypanosoma_brucei_Lister_strain_427 | product=hypothetical protein, conserved | location=Tb427_11_01_v4:1019322-1021874(+) | length=850 | sequence_SO=chromosome | SO=protein_coding	91873	2.2	Tentative 1 significant peptide	0.14
73	0.001	Tb427.10.270	| organism=Trypanosoma_brucei_Lister_strain_427 | product=60S ribosomal protein L32, putative | location=Tb427_10_v5:83384-83782(+) | length=132 | sequence_SO=chromosome | SO=protein_coding	15386	30	Tentative 1 significant peptide	0.3
73	0.0011	Tb427.04.2180	| organism=Trypanosoma_brucei_Lister_strain_427 | product=60S ribosomal protein L35a, putative | location=Tb427_04_v4:561047-561496(+) | length=149 | sequence_SO=chromosome | SO=protein_coding	16965	18.2	Tentative 1 significant peptide	0.27
73	0.0011	Tb427tmp.02.1210	| organism=Trypanosoma_brucei_Lister_strain_427 | product=leucyl-tRNA synthetase, putative (LeuRS) | location=Tb427_11_01_v4:1079091-1082315(+) | length=1074 | sequence_SO=chromosome | SO=protein_coding	121831	2.7		0.07
73	0.001	Tb427.10.11760	| organism=Trypanosoma_brucei_Lister_strain_427 | product=pumilio/PUF RNA binding protein 6 (PUF6) | location=Tb427_10_v5:2869978-2872509(+) | length=843 | sequence_SO=chromosome | SO=protein_coding	93004	3.1	Tentative 1 significant peptide	0.05
73	0.00098	Tb927.5.2060	| organism=Trypanosoma_brucei_TREU927 | product=cell division control protein, putative | location=Tb927_05_v5.1:707612-709795(-) | length=727 | sequence_SO=chromosome | SO=protein_coding	80100	3.8		0.05
73	0.00097	Tb427.04.3740	| organism=Trypanosoma_brucei_Lister_strain_427 | product=flagellar attachment zone protein (FAZ1) | location=Tb427_04_v4:940555-945633(-) | length=1692 | sequence_SO=chromosome | SO=protein_coding	192433	1.3	Tentative 1 significant peptide	0.02
72	0.0013	Tb427.10.4110	| organism=Trypanosoma_brucei_Lister_strain_427 | product=60S ribosomal protein L30 (RPL30) | location=Tb427_10_v5:1082367-1082684(-) | length=105 | sequence_SO=chromosome | SO=protein_coding	11545	29.5		1.01
72	0.0012	Tb427.10.7330	| organism=Trypanosoma_brucei_Lister_strain_427 | product=40S ribosomal protein S24E, putative | location=Tb427_10_v5:1850971-1851384(-) | length=137 | sequence_SO=chromosome | SO=protein_coding	15674	9.1	Tentative 1 significant peptide	0.3
72	0.0012	Tb927.11.7190	| organism=Trypanosoma_brucei_TREU927 | product=hypothetical protein | location=Tb927_11_v5.1:2010313-2010972(-) | length=219 | sequence_SO=chromosome | SO=protein_coding	24889	8	Tentative 1 significant peptide	0.18
72	0.0014	Tb427tmp.160.5620	| organism=Trypanosoma_brucei_Lister_strain_427 | product=hypothetical protein, conserved | location=Tb427_09_v4:1200847-1201554(-) | length=235 | sequence_SO=chromosome | SO=protein_coding	26431	7.5	Tentative 1 significant peptide	0.17
72	0.0014	Tb427.08.4250	| organism=Trypanosoma_brucei_Lister_strain_427 | product=hypothetical protein, conserved | location=Tb427_08_v4:1263623-1264855(-) | length=410 | sequence_SO=chromosome | SO=protein_coding	47414	3.5	Tentative 1 significant peptide	0.09
72	0.0014	Tb427.10.6050	| organism=Trypanosoma_brucei_Lister_strain_427 | product=clathrin heavy chain (CHC) | location=Tb427_10_v5:1521716-1526827(-) | length=1703 | sequence_SO=chromosome | SO=protein_coding	190505	3.6		0.04
72	0.0014	Tb427.04.2070	| organism=Trypanosoma_brucei_Lister_strain_427 | product=antigenic protein, putative | location=Tb427_04_v4:517636-531003(-) | length=4455 | sequence_SO=chromosome | SO=protein_coding	510019	1.7	Tentative 1 significant peptide	0.01
72	0.0014	Tb427tmp.02.0490				Tentative 1 significant peptide
71	0.0016	Tb427tmp.01.6800	| organism=Trypanosoma_brucei_Lister_strain_427 | product=1-acyl-sn-glycerol-3-phosphate acyltransferase, putative | location=Tb427_11_01_v4:3970105-3970920(-) | length=271 | sequence_SO=chromosome | SO=protein_coding	30275	11.3		0.31
71	0.0017	Tb427.08.4330	| organism=Trypanosoma_brucei_Lister_strain_427 | product=small GTP-binding protein Rab11 (TbRAB11) | location=Tb427_08_v4:1286925-1287575(-) | length=216 | sequence_SO=chromosome | SO=protein_coding	23513	8	Tentative 1 significant peptide	0.19
71	0.0015	Tb427.06.1430	| organism=Trypanosoma_brucei_Lister_strain_427 | product=hypothetical protein, conserved | location=Tb427_06_v4:509445-511754(-) | length=769 | sequence_SO=chromosome | SO=protein_coding	87774	4		0.1
70	0.002	Tb427.08.5180	| organism=Trypanosoma_brucei_Lister_strain_427 | product=U6 snRNA-associated sm-like protein Lsm2 (LSm2) | location=Tb427_08_v4:1546798-1547175(+) | length=125 | sequence_SO=chromosome | SO=protein_coding	13250	20.8		0.85
70	0.0019	Tb427tmp.211.0110	| organism=Trypanosoma_brucei_Lister_strain_427 | product=60S ribosomal protein L10, putative (QM) | location=Tb427_09_v4:1285663-1286304(-) | length=213 | sequence_SO=chromosome | SO=protein_coding	24720	9.3		0.39
70	0.0018	Tb11.v5.0501	| organism=Trypanosoma_brucei_TREU927 | product=40S ribosomal protein S3A, putative | location=Tb927_11_bin_v5.1:2072629-2073399(+) | length=256 | sequence_SO=random_sequence | SO=protein_coding	29404	7.9		0.32
70	0.0021	Tb427.07.3680	| organism=Trypanosoma_brucei_Lister_strain_427 | product=ubiquitin/ribosomal protein S27a, putative | location=Tb427_07_v4:961937-962398(-) | length=153 | sequence_SO=chromosome | SO=protein_coding	16972	22	Tentative 1 significant peptide	0.27
70	0.0019	Tb427.02.4210	| organism=Trypanosoma_brucei_Lister_strain_427 | product=glycosomal phosphoenolpyruvate carboxykinase | location=Tb427_02_v4:741421-742998(-) | length=525 | sequence_SO=chromosome | SO=protein_coding	58538	12.8		0.24
70	0.0022	Tb427tmp.01.1350	| organism=Trypanosoma_brucei_Lister_strain_427 | product=S-adenosylhomocysteine hydrolase, putative | location=Tb427_11_01_v4:2557734-2559047(-) | length=437 | sequence_SO=chromosome | SO=protein_coding	48456	8.6		0.19
70	0.0021	Tb11.v5.0414	| organism=Trypanosoma_brucei_TREU927 | product=ATP-dependent DEAD/H RNA helicase, putative | location=Tb927_11_bin_v5.1:1575174-1576484(-) | length=436 | sequence_SO=random_sequence | SO=protein_coding	49195	6.3		0.18
70	0.0023	Tb427tmp.01.5910	| organism=Trypanosoma_brucei_Lister_strain_427 | product=dynein intermediate chain IC70, putative | location=Tb427_11_01_v4:3745162-3746970(+) | length=602 | sequence_SO=chromosome | SO=protein_coding	68074	2.9		0.13
70	0.0023	Tb11.v5.1035	| organism=Trypanosoma_brucei_TREU927 | product=heat shock protein 70 (hsp70), putative | location=Tb927_11_bin_v5.1:5477679-5479748(+) | length=689 | sequence_SO=random_sequence | SO=protein_coding	75189	3.4		0.12
70	0.0021	Tb427.04.3550	| organism=Trypanosoma_brucei_Lister_strain_427 | product=60S ribosomal protein L13a, putative | location=Tb427_04_v4:912253-913282(-) | length=341 | sequence_SO=chromosome | SO=protein_coding	39091	9.8	Tentative 1 significant peptide	0.11
69	0.0026	Tb427.02.5910	| organism=Trypanosoma_brucei_Lister_strain_427 | product=40S ribosomal protein S13, putative | location=Tb427_02_v4:1077450-1077905(+) | length=151 | sequence_SO=chromosome | SO=protein_coding	17308	32.4		1.03
69	0.0023	Tb427.03.5050	| organism=Trypanosoma_brucei_Lister_strain_427 | product=60S ribosomal protein L4 | location=Tb427_03_v4:1418834-1419958(+) | length=374 | sequence_SO=chromosome | SO=protein_coding	41830	18.9		0.34
69	0.0026	Tb427.10.15180	| organism=Trypanosoma_brucei_Lister_strain_427 | product=nucleosome assembly protein, putative | location=Tb427_10_v5:3703109-3704209(+) | length=366 | sequence_SO=chromosome | SO=protein_coding	41221	10.1		0.22
69	0.0029	Tb427.10.3660	| organism=Trypanosoma_brucei_Lister_strain_427 | product=aspartate aminotransferase | location=Tb427_10_v5:953051-954262(-) | length=403 | sequence_SO=chromosome | SO=protein_coding	44759	11.8		0.2
69	0.0025	Tb927.9.14000	| organism=Trypanosoma_brucei_TREU927 | product=60S ribosomal protein L12, putative | location=Tb927_09_v5.1:2188849-2189508(-) | length=219 | sequence_SO=chromosome | SO=protein_coding	24002	11.5	Tentative 1 significant peptide	0.19
69	0.0028	Tb427tmp.211.0110	| organism=Trypanosoma_brucei_Lister_strain_427 | product=60S ribosomal protein L10, putative (QM) | location=Tb427_09_v4:1285663-1286304(-) | length=213 | sequence_SO=chromosome | SO=protein_coding	24720	6.2	Tentative 1 significant peptide	0.18
69	0.0026	Tb11.v5.0214	| organism=Trypanosoma_brucei_TREU927 | product=retrotransposon hot spot (RHS) protein, putative | location=Tb927_11_bin_v5.1:367527-370016(+) | length=829 | sequence_SO=random_sequence | SO=protein_coding	95068	4	Tentative 1 significant peptide	0.09
68	0.0034	Tb427.07.2070	| organism=Trypanosoma_brucei_Lister_strain_427 | product=heat shock protein DNAJ, putative | location=Tb427_07_v4:520139-521125(-) | length=328 | sequence_SO=chromosome | SO=protein_coding	36378	8.8		0.4
68	0.0032	Tb427tmp.244.2730	| organism=Trypanosoma_brucei_Lister_strain_427 | product=60S ribosomal protein L5, putative | location=Tb427_09_v4:2308446-2309372(+) | length=308 | sequence_SO=chromosome | SO=protein_coding	34615	15.6	Tentative 1 significant peptide	0.27
68	0.0034	Tb427.10.14140	| organism=Trypanosoma_brucei_Lister_strain_427 | product=pyruvate kinase 1 (PYK1) | location=Tb427_10_v5:3435301-3436800(-) | length=499 | sequence_SO=chromosome | SO=protein_coding	54389	6.5		0.16
68	0.0033	Tb427.06.3740	| organism=Trypanosoma_brucei_Lister_strain_427 | product=heat shock 70 kDa protein, mitochondrial precursor, putative | location=Tb427_06_v4:1113356-1115329(-) | length=657 | sequence_SO=chromosome | SO=protein_coding	71430	4.3	Tentative 1 significant peptide	0.06
67	0.004	Tb427.03.3760	| organism=Trypanosoma_brucei_Lister_strain_427 | product=tryparedoxin (TRYP1) | location=Tb427_03_v4:1051463-1051897(+) | length=144 | sequence_SO=chromosome | SO=protein_coding	15977	21.3		0.66
67	0.0045	Tb427.10.13310	| organism=Trypanosoma_brucei_Lister_strain_427 | product=DNA-directed RNA polymerase II, putative (RPB5z) | location=Tb427_10_v5:3250355-3251254(-) | length=299 | sequence_SO=chromosome | SO=protein_coding	33799	17.2		0.44
67	0.0042	Tb427tmp.02.0465	| organism=Trypanosoma_brucei_Lister_strain_427 | product=hypothetical protein, conserved | location=Tb427_11_01_v4:841770-842096(-) | length=108 | sequence_SO=chromosome | SO=protein_coding	12026	11.9	Tentative 1 significant peptide	0.4
67	0.004	Tb427tmp.02.4000	| organism=Trypanosoma_brucei_Lister_strain_427 | product=40S ribosomal protein S15A, putative | location=Tb427_11_01_v4:1708189-1708581(-) | length=130 | sequence_SO=chromosome | SO=protein_coding	14636	18	Tentative 1 significant peptide	0.32
67	0.0043	Tb427.05.3050	| organism=Trypanosoma_brucei_Lister_strain_427 | product=poly(ADP-ribose) polymerase, putative | location=Tb427_05_v4:955528-957249(+) | length=573 | sequence_SO=chromosome | SO=protein_coding	65193	11		0.21
67	0.0041	Tb427.08.1330	| organism=Trypanosoma_brucei_Lister_strain_427 | product=60S ribosomal protein L7a, putative | location=Tb427_08_v4:428299-429129(-) | length=276 | sequence_SO=chromosome | SO=protein_coding	30860	11.4	Tentative 1 significant peptide	0.14
67	0.0036	Tb05.5K5.110	| organism=Trypanosoma_brucei_TREU927 | product=major vault protein, putative,BAC from homologous region on chr5 | location=5K5_v5.1:19630-22146(-) | length=838 | sequence_SO=contig | SO=protein_coding	94003	4.1		0.09
66	0.0047	Tb427.06.2300	| organism=Trypanosoma_brucei_Lister_strain_427 | product=adenosine kinase, putative | location=Tb427_06_v4:718767-719804(+) | length=345 | sequence_SO=chromosome | SO=protein_coding	37976	10.4		0.24
66	0.0046	Tb427.05.1210	| organism=Trypanosoma_brucei_Lister_strain_427 | product=short-chain dehydrogenase, putative | location=Tb427_05_v4:405312-406247(+) | length=311 | sequence_SO=chromosome | SO=protein_coding	33867	6.8	Tentative 1 significant peptide	0.13
66	0.005	Tb427.10.15720	| organism=Trypanosoma_brucei_Lister_strain_427 | product=proteasome regulatory non-ATP-ase subunit 9 (RPN9) | location=Tb427_10_v5:3869859-3871076(+) | length=405 | sequence_SO=chromosome | SO=protein_coding	45934	5.5	Tentative 1 significant peptide	0.09
65	0.0065	Tb427.06.2050	| organism=Trypanosoma_brucei_Lister_strain_427 | product=ribosome biogenesis regulatory protein (RRS1), putative | location=Tb427_06_v4:670025-670666(-) | length=213 | sequence_SO=chromosome | SO=protein_coding	24648	22.8		0.4
65	0.0061	Tb427.05.2910	| organism=Trypanosoma_brucei_Lister_strain_427 | product=hypothetical protein, conserved | location=Tb427_05_v4:923881-924420(+) | length=179 | sequence_SO=chromosome | SO=protein_coding	19936	12.1	Tentative 1 significant peptide	0.23
65	0.0065	Tb927.11.5420	| organism=Trypanosoma_brucei_TREU927 | product=hypothetical protein, conserved | location=Tb927_11_v5.1:1541385-1542377(+) | length=330 | sequence_SO=chromosome | SO=protein_coding	37381	9.1	Tentative 1 significant peptide	0.12
65	0.0058	Tb427tmp.46.0001	| organism=Trypanosoma_brucei_Lister_strain_427 | product=60S acidic ribosomal subunit protein, putative | location=Tb427_11_01_v4:572771-573823(+) | length=350 | sequence_SO=chromosome | SO=protein_coding	38392	7.2	Tentative 1 significant peptide	0.11
65	0.0062	Tb427tmp.160.3270	| organism=Trypanosoma_brucei_Lister_strain_427 | product=ATP-dependent DEAD box helicase, putative | location=Tb427_09_v4:814413-815627(+) | length=404 | sequence_SO=chromosome | SO=protein_coding	45333	5.6	Tentative 1 significant peptide	0.1
65	0.0067	Tb427.10.2290	| organism=Trypanosoma_brucei_Lister_strain_427 | product=chaperone protein DNAj, putative | location=Tb427_10_v5:594681-595931(+) | length=416 | sequence_SO=chromosome | SO=protein_coding	46846	11.7	Tentative 1 significant peptide	0.09
65	0.0065	Tb427tmp.02.4440	| organism=Trypanosoma_brucei_Lister_strain_427 | product=aminopeptidase, putative | location=Tb427_11_01_v4:1829660-1831225(-) | length=521 | sequence_SO=chromosome | SO=protein_coding	55364	8.1	Tentative 1 significant peptide	0.08
65	0.0071	Tb427tmp.01.3480	| organism=Trypanosoma_brucei_Lister_strain_427 | product=hypothetical protein, conserved | location=Tb427_11_01_v4:3054523-3056241(+) | length=572 | sequence_SO=chromosome | SO=protein_coding	64578	5.3	Tentative 1 significant peptide	0.07
65	0.0063	Tb427.05.3250	| organism=Trypanosoma_brucei_Lister_strain_427 | product=hypothetical protein, conserved | location=Tb427_05_v4:1013089-1017762(-) | length=1557 | sequence_SO=chromosome | SO=protein_coding	172102	4.3		0.05
64	0.0086	Tb427tmp.160.4200	| organism=Trypanosoma_brucei_Lister_strain_427 | product=60S acidic ribosomal protein, putative | location=Tb427_09_v4:925764-926105(+) | length=113 | sequence_SO=chromosome | SO=protein_coding	11083	29.8		1.07
64	0.0081	Tb427.04.2530	| organism=Trypanosoma_brucei_Lister_strain_427 | product=hypothetical protein, conserved | location=Tb427_04_v4:668290-668766(+) | length=158 | sequence_SO=chromosome | SO=protein_coding	16792	6.6	Tentative 1 significant peptide	0.28
64	0.0087	Tb427.04.3540	| organism=Trypanosoma_brucei_Lister_strain_427 | product=hypothetical protein, conserved | location=Tb427_04_v4:910585-911724(-) | length=379 | sequence_SO=chromosome | SO=protein_coding	41212	9.6		0.22
64	0.0079	Tb427.07.4390	| organism=Trypanosoma_brucei_Lister_strain_427 | product=threonine synthase, putative | location=Tb427_07_v4:1164973-1167000(-) | length=675 | sequence_SO=chromosome | SO=protein_coding	73781	4		0.12
64	0.0078	Tb427tmp.46.0001	| organism=Trypanosoma_brucei_Lister_strain_427 | product=60S acidic ribosomal subunit protein, putative | location=Tb427_11_01_v4:572771-573823(+) | length=350 | sequence_SO=chromosome | SO=protein_coding	38392	5.4	Tentative 1 significant peptide	0.11
64	0.0087	Tb427tmp.01.0280	| organism=Trypanosoma_brucei_Lister_strain_427 | product=hypothetical protein, conserved | location=Tb427_11_01_v4:2265133-2267550(+) | length=805 | sequence_SO=chromosome | SO=protein_coding	89438	3.7		0.1
64	0.0091	Tb427.10.11400	| organism=Trypanosoma_brucei_Lister_strain_427 | product=hypothetical protein, conserved | location=Tb427_10_v5:2779165-2780403(+) | length=412 | sequence_SO=chromosome | SO=protein_coding	43247	6.6		0.1
64	0.0079	Tb427tmp.46.0009	| organism=Trypanosoma_brucei_Lister_strain_427 | product=hypothetical protein, conserved (ZC3H41) | location=Tb427_11_01_v4:554425-555978(+) | length=517 | sequence_SO=chromosome | SO=protein_coding	58424	6.4	Tentative 1 significant peptide	0.07
64	0.0085	Tb427.03.5530	| organism=Trypanosoma_brucei_Lister_strain_427 | product=Tb-292 membrane associated protein (Tb-292) | location=Tb427_03_v4:1548770-1556183(+) | length=2469 | sequence_SO=chromosome | SO=protein_coding	279828	2.9	Tentative 1 significant peptide	0.01
63	0.01	Tb11.v5.0718	| organism=Trypanosoma_brucei_TREU927 | product=protein kinase, putative | location=Tb927_11_bin_v5.1:3660115-3661173(+) | length=352 | sequence_SO=random_sequence | SO=protein_coding	40295	6.6	Tentative 1 significant peptide	0.11
63	0.011	Tb427tmp.02.4470	| organism=Trypanosoma_brucei_Lister_strain_427 | product=nucleic acid binding protein, putative | location=Tb427_11_01_v4:1844547-1845815(-) | length=422 | sequence_SO=chromosome | SO=protein_coding	47647	3.7	Tentative 1 significant peptide	0.09
63	0.0097	Tb427.10.1060	| organism=Trypanosoma_brucei_Lister_strain_427 | product=T-complex protein 1, delta subunit, putative (TCP-1-delta) | location=Tb427_10_v5:285843-287453(-) | length=536 | sequence_SO=chromosome | SO=protein_coding	58346	4.1	Tentative 1 significant peptide	0.07
63	0.01	Tb927.9.11520	| organism=Trypanosoma_brucei_TREU927 | product=hypothetical protein, conserved | location=Tb927_09_v5.1:1798324-1800096(+) | length=590 | sequence_SO=chromosome | SO=protein_coding	70752	4.4	Tentative 1 significant peptide	0.06
62	0.013	Tb427.03.3310	| organism=Trypanosoma_brucei_Lister_strain_427 | product=60S ribosomal protein L13, putative | location=Tb427_03_v4:851792-852448(-) | length=218 | sequence_SO=chromosome | SO=protein_coding	25412	16		0.38
62	0.012	Tb427tmp.01.0355	| organism=Trypanosoma_brucei_Lister_strain_427 | product=ribosomal protein S26, putative | location=Tb427_11_01_v4:2248404-2248739(+) | length=111 | sequence_SO=chromosome | SO=protein_coding	12798	14.6	Tentative 1 significant peptide	0.37
62	0.013	Tb427tmp.01.1290	| organism=Trypanosoma_brucei_Lister_strain_427 | product=14-3-3-I protein | location=Tb427_11_01_v4:2547868-2548656(-) | length=262 | sequence_SO=chromosome | SO=protein_coding	30291	9.1		0.31
62	0.012	Tb427.10.7330	| organism=Trypanosoma_brucei_Lister_strain_427 | product=40S ribosomal protein S24E, putative | location=Tb427_10_v5:1850971-1851384(-) | length=137 | sequence_SO=chromosome | SO=protein_coding	15674	9.1	Tentative 1 significant peptide	0.3
62	0.013	Tb427.04.1860	| organism=Trypanosoma_brucei_Lister_strain_427 | product=ribosomal protein S19, putative | location=Tb427_04_v4:465415-465918(-) | length=167 | sequence_SO=chromosome | SO=protein_coding	18834	5.3	Tentative 1 significant peptide	0.24
62	0.012	Tb427.10.6400	| organism=Trypanosoma_brucei_Lister_strain_427 | product=chaperonin HSP60, mitochondrial precursor (HSP60) | location=Tb427_10_v5:1617813-1619501(-) | length=562 | sequence_SO=chromosome | SO=protein_coding	59466	10.4		0.07
62	0.013	Tb427.03.2750	| organism=Trypanosoma_brucei_Lister_strain_427 | product=hypothetical protein, conserved | location=Tb427_03_v4:704088-706703(-) | length=871 | sequence_SO=chromosome | SO=protein_coding	95876	2.4	Tentative 1 significant peptide	0.04
61	0.017	Tb427.01.2210	| organism=Trypanosoma_brucei_Lister_strain_427 | product=unspecified product | location=Tb427_01_v4:560259-561239(+) | length=326 | sequence_SO=chromosome | SO=protein_coding	36655	14.7		0.4
61	0.016	Tb427.04.890	| organism=Trypanosoma_brucei_Lister_strain_427 | product=small nuclear ribonucleoprotein SmD3, putative (SmD3) | location=Tb427_04_v4:255591-255938(-) | length=115 | sequence_SO=chromosome | SO=protein_coding	12355	27.6	Tentative 1 significant peptide	0.39
61	0.017	Tb427.07.6360	| organism=Trypanosoma_brucei_Lister_strain_427 | product=histone H2A variant (h2aZ) | location=Tb427_07_v4:1729914-1730453(-) | length=179 | sequence_SO=chromosome | SO=protein_coding	18655	5.3	Tentative 1 significant peptide	0.24
61	0.015	Tb427.07.1780	| organism=Trypanosoma_brucei_Lister_strain_427 | product=Adenine phosphoribosyltransferase, putative | location=Tb427_07_v4:437347-438054(+) | length=235 | sequence_SO=chromosome | SO=protein_coding	25956	6.4	Tentative 1 significant peptide	0.17
61	0.015	Tb427tmp.01.7960	| organism=Trypanosoma_brucei_Lister_strain_427 | product=60S ribosomal protein L2, putative | location=Tb427_11_01_v4:4262221-4263003(-) | length=260 | sequence_SO=chromosome | SO=protein_coding	28320	7	Tentative 1 significant peptide	0.16
61	0.016	Tb427tmp.01.5910	| organism=Trypanosoma_brucei_Lister_strain_427 | product=dynein intermediate chain IC70, putative | location=Tb427_11_01_v4:3745162-3746970(+) | length=602 | sequence_SO=chromosome | SO=protein_coding	68074	4.5		0.13
61	0.015	Tb427.10.15180	| organism=Trypanosoma_brucei_Lister_strain_427 | product=nucleosome assembly protein, putative | location=Tb427_10_v5:3703109-3704209(+) | length=366 | sequence_SO=chromosome | SO=protein_coding	41221	3.2	Tentative 1 significant peptide	0.11
61	0.015	Tb427.05.2960	| organism=Trypanosoma_brucei_Lister_strain_427 | product=phosphoribosylpyrophosphate synthetase, putative (PRS) | location=Tb427_05_v4:932914-934074(+) | length=386 | sequence_SO=chromosome | SO=protein_coding	41829	3.2	Tentative 1 significant peptide	0.1
61	0.015	Tb927.5.2060	| organism=Trypanosoma_brucei_TREU927 | product=cell division control protein, putative | location=Tb927_05_v5.1:707612-709795(-) | length=727 | sequence_SO=chromosome | SO=protein_coding	80100	4.7	Tentative 1 significant peptide	0.05
61	0.015	Tb427.04.450	| organism=Trypanosoma_brucei_Lister_strain_427 | product=coatomer alpha subunit, putative (TbCoatomerAlpha) | location=Tb427_04_v4:131480-135058(-) | length=1192 | sequence_SO=chromosome | SO=protein_coding	132711	1.9	Tentative 1 significant peptide	0.03
60	0.023	Tb427.10.1590	| organism=Trypanosoma_brucei_Lister_strain_427 | product=ribosomal protein L36, putative | location=Tb427_10_v5:434895-435224(-) | length=109 | sequence_SO=chromosome | SO=protein_coding	12367	29.4		0.93
60	0.02	Tb427tmp.02.3140	| organism=Trypanosoma_brucei_Lister_strain_427 | product=hypothetical protein, conserved | location=Tb427_11_01_v4:1529689-1530351(+) | length=220 | sequence_SO=chromosome | SO=protein_coding	23411	15.5		0.69
60	0.022	Tb927.11.9720	| organism=Trypanosoma_brucei_TREU927 | product=40S ribosomal protein S27, putative | location=Tb927_11_v5.1:2634082-2634342(-) | length=86 | sequence_SO=chromosome | SO=protein_coding	9624	40	Tentative 1 significant peptide	0.52
60	0.022	Tb427.10.13800	| organism=Trypanosoma_brucei_Lister_strain_427 | product=hypothetical protein, conserved | location=Tb427_10_v5:3373389-3374360(-) | length=323 | sequence_SO=chromosome | SO=protein_coding	34421	16.9		0.27
60	0.021	Tb427.01.3180	| organism=Trypanosoma_brucei_Lister_strain_427 | product=40S ribosomal protein S11, putative | location=Tb427_01_v4:689129-689653(+) | length=174 | sequence_SO=chromosome | SO=protein_coding	20047	15.9	Tentative 1 significant peptide	0.23
60	0.022	Tb427tmp.211.2740	| organism=Trypanosoma_brucei_Lister_strain_427 | product=Gim5B protein (gim5B) | location=Tb427_09_v4:1757945-1758670(+) | length=241 | sequence_SO=chromosome | SO=protein_coding	25958	8.9	Tentative 1 significant peptide	0.17
60	0.021	Tb427tmp.160.3710	| organism=Trypanosoma_brucei_Lister_strain_427 | product=proliferative cell nuclear antigen (PCNA), putative | location=Tb427_09_v4:866554-867432(+) | length=292 | sequence_SO=chromosome | SO=protein_coding	32294	4.1	Tentative 1 significant peptide	0.14
60	0.021	Tb427tmp.01.3480	| organism=Trypanosoma_brucei_Lister_strain_427 | product=hypothetical protein, conserved | location=Tb427_11_01_v4:3054523-3056241(+) | length=572 | sequence_SO=chromosome | SO=protein_coding	64578	4.3		0.14
60	0.019	Tb427.10.8850	| organism=Trypanosoma_brucei_Lister_strain_427 | product=hypothetical protein, conserved | location=Tb427_10_v5:2190779-2192536(+) | length=585 | sequence_SO=chromosome | SO=protein_coding	65838	4.7	Tentative 1 significant peptide	0.06
59	0.025	Tb427tmp.01.4860	| organism=Trypanosoma_brucei_Lister_strain_427 | product=mitochondrial RNA binding protein 2 (GBP25) | location=Tb427_11_01_v4:3503573-3504247(-) | length=224 | sequence_SO=chromosome | SO=protein_coding	25091	9.2		0.39
59	0.028	Tb427.03.1680	| organism=Trypanosoma_brucei_Lister_strain_427 | product=hypothetical protein, conserved | location=Tb427_03_v4:444040-444996(-) | length=318 | sequence_SO=chromosome | SO=protein_coding	35209	10		0.26
59	0.025	Tb11.v5.1062	| organism=Trypanosoma_brucei_TREU927 | product=chaperone protein DNAj, putative | location=Tb927_11_bin_v5.1:1833261-1834373(-) | length=370 | sequence_SO=random_sequence | SO=protein_coding	43924	8.5		0.21
59	0.026	Tb427.10.6710	| organism=Trypanosoma_brucei_Lister_strain_427 | product=hypothetical protein, conserved | location=Tb427_10_v5:1693482-1694672(+) | length=396 | sequence_SO=chromosome | SO=protein_coding	43651	2.3	Tentative 1 significant peptide	0.1
58	0.035	Tb427tmp.01.1920	| organism=Trypanosoma_brucei_Lister_strain_427 | product=60S ribosomal protein L22, putative | location=Tb427_11_01_v4:2667624-2668016(+) | length=130 | sequence_SO=chromosome | SO=protein_coding	15257	16.6		0.71
58	0.03	Tb427tmp.01.5915	| organism=Trypanosoma_brucei_Lister_strain_427 | product=small nuclear ribonucleoprotein Sm-G (Sm-G) | location=Tb427_11_01_v4:3747831-3748079(+) | length=82 | sequence_SO=chromosome | SO=protein_coding	8917	72.8		0.57
58	0.032	Tb427tmp.211.0120	| organism=Trypanosoma_brucei_Lister_strain_427 | product=nascent polypeptide associated complex subunit, putative | location=Tb427_09_v4:1286556-1287122(-) | length=188 | sequence_SO=chromosome | SO=protein_coding	20117	18		0.5
58	0.032	Tb427tmp.211.4610	| organism=Trypanosoma_brucei_Lister_strain_427 | product=vesicle-associated membrane protein, putative | location=Tb427_09_v4:2147278-2147895(-) | length=205 | sequence_SO=chromosome | SO=protein_coding	23119	11.9		0.43
58	0.032	Tb427.02.5240	| organism=Trypanosoma_brucei_Lister_strain_427 | product=PRP19-like protein, putative (TbPRP19) | location=Tb427_02_v4:921600-923129(+) | length=509 | sequence_SO=chromosome | SO=protein_coding	54200	10.8		0.36
58	0.029	Tb11.v5.0501	| organism=Trypanosoma_brucei_TREU927 | product=40S ribosomal protein S3A, putative | location=Tb927_11_bin_v5.1:2072629-2073399(+) | length=256 | sequence_SO=random_sequence | SO=protein_coding	29404	15.3		0.15
58	0.033	Tb11.v5.0537	| organism=Trypanosoma_brucei_TREU927 | product=polyubiquitin, putative | location=Tb927_11_bin_v5.1:2333410-2335281(+) | length=623 | sequence_SO=random_sequence | SO=protein_coding	70086	4.1		0.13
58	0.029	Tb427.01.2570	| organism=Trypanosoma_brucei_Lister_strain_427 | product=coatomer beta subunit (beta-coP) | location=Tb427_01_v4:603633-606581(+) | length=982 | sequence_SO=chromosome | SO=protein_coding	109995	2.2		0.08
57	0.045	Tb427.06.5120	| organism=Trypanosoma_brucei_Lister_strain_427 | product=60S acidic ribosomal protein P2, putative | location=Tb427_06_v4:1402360-1402683(+) | length=107 | sequence_SO=chromosome | SO=protein_coding	10438	11.6	Tentative 1 significant peptide	0.47
57	0.037	Tb427tmp.02.4050	| organism=Trypanosoma_brucei_Lister_strain_427 | product=60S ribosomal protein L28, putative | location=Tb427_11_01_v4:1718904-1719344(-) | length=146 | sequence_SO=chromosome | SO=protein_coding	16820	12.4	Tentative 1 significant peptide	0.27
57	0.041	Tb427.10.1550	| organism=Trypanosoma_brucei_Lister_strain_427 | product=proteasome regulatory non-ATP-ase subunit 5 (RPN5) | location=Tb427_10_v5:426376-427824(-) | length=482 | sequence_SO=chromosome | SO=protein_coding	54862	3.8	Tentative 1 significant peptide	0.08
57	0.046	Tb427tmp.02.0490				Tentative 1 significant peptide
56	0.052	Tb427.07.1170	| organism=Trypanosoma_brucei_Lister_strain_427 | product=RNA-binding protein, putative (Y14) | location=Tb427_07_v4:299425-299904(+) | length=159 | sequence_SO=chromosome | SO=protein_coding	17932	10.4		0.57
56	0.053	Tb427.03.3310	| organism=Trypanosoma_brucei_Lister_strain_427 | product=60S ribosomal protein L13, putative | location=Tb427_03_v4:851792-852448(-) | length=218 | sequence_SO=chromosome | SO=protein_coding	25412	8.2	Tentative 1 significant peptide	0.18
56	0.052	Tb427.07.2400	| organism=Trypanosoma_brucei_Lister_strain_427 | product=tyrosyl-tRNA synthetase, putative | location=Tb427_07_v4:617994-619271(-) | length=425 | sequence_SO=chromosome | SO=protein_coding	45834	5.3	Tentative 1 significant peptide	0.09
56	0.049	Tb427tmp.01.3080	| organism=Trypanosoma_brucei_Lister_strain_427 | product=heat shock protein 70, putative | location=Tb427_11_01_v4:2964096-2966126(+) | length=676 | sequence_SO=chromosome | SO=protein_coding	73545	1.8	Tentative 1 significant peptide	0.06
55	0.059	Tb427tmp.01.1475	| organism=Trypanosoma_brucei_Lister_strain_427 | product=40S ribosomal protein S27, putative | location=Tb427_11_01_v4:2581213-2581473(-) | length=86 | sequence_SO=chromosome | SO=protein_coding	9622	46.9		1.3
55	0.064	Tb427tmp.160.2150	| organism=Trypanosoma_brucei_Lister_strain_427 | product=U6 snRNA-associated Sm-like protein LSm6p (Lsm6) | location=Tb427_09_v4:667276-667536(+) | length=86 | sequence_SO=chromosome | SO=protein_coding	9048	17	Tentative 1 significant peptide	0.55
55	0.061	Tb427tmp.01.3170	| organism=Trypanosoma_brucei_Lister_strain_427 | product=guanine nucleotide-binding protein beta subunit- like protein (TRACK) | location=Tb427_11_01_v4:2979223-2980179(+) | length=318 | sequence_SO=chromosome | SO=protein_coding	34668	3.8	Tentative 1 significant peptide	0.13
55	0.06	Tb427tmp.211.4540	| organism=Trypanosoma_brucei_Lister_strain_427 | product=RNA-binding protein, putative (DRBD2) | location=Tb427_09_v4:2134999-2135916(-) | length=305 | sequence_SO=chromosome | SO=protein_coding	34557	8		0.13
55	0.066	Tb427tmp.01.3850	| organism=Trypanosoma_brucei_Lister_strain_427 | product=hypothetical protein, conserved | location=Tb427_11_01_v4:3157318-3158487(+) | length=389 | sequence_SO=chromosome | SO=protein_coding	42791	11.6	Tentative 1 significant peptide	0.1
55	0.061	Tb427tmp.01.3690	| organism=Trypanosoma_brucei_Lister_strain_427 | product=splicing factor 3B subunit 1, putative | location=Tb427_11_01_v4:3108714-3112013(+) | length=1099 | sequence_SO=chromosome | SO=protein_coding	121958	4.1		0.07
55	0.063	Tb427.10.8720	| organism=Trypanosoma_brucei_Lister_strain_427 | product=hypothetical protein, conserved | location=Tb427_10_v5:2153452-2155119(+) | length=555 | sequence_SO=chromosome | SO=protein_coding	61417	2.3	Tentative 1 significant peptide	0.07
55	0.059	Tb427.08.1410	| organism=Trypanosoma_brucei_Lister_strain_427 | product=hypothetical protein, conserved | location=Tb427_08_v4:464106-466439(+) | length=777 | sequence_SO=chromosome | SO=protein_coding	87445	4.2	Tentative 1 significant peptide	0.05
55	0.062	Tb427tmp.01.8650	| organism=Trypanosoma_brucei_Lister_strain_427 | product=hypothetical protein, conserved | location=Tb427_11_01_v4:4439717-4445896(-) | length=2059 | sequence_SO=chromosome | SO=protein_coding	228855	3.8		0.02
55	0.062	Tb427.08.3250				Tentative 1 significant peptide
55	0.061	Tb427tmp.02.4000				Tentative 1 significant peptide
54	0.082	Tb427tmp.01.1475	| organism=Trypanosoma_brucei_Lister_strain_427 | product=40S ribosomal protein S27, putative | location=Tb427_11_01_v4:2581213-2581473(-) | length=86 | sequence_SO=chromosome | SO=protein_coding	9622	14.9	Tentative 1 significant peptide	0.52
54	0.088	Tb427.08.5180	| organism=Trypanosoma_brucei_Lister_strain_427 | product=U6 snRNA-associated sm-like protein Lsm2 (LSm2) | location=Tb427_08_v4:1546798-1547175(+) | length=125 | sequence_SO=chromosome | SO=protein_coding	13250	20.8	Tentative 1 significant peptide	0.36
54	0.081	Tb427.10.1080	| organism=Trypanosoma_brucei_Lister_strain_427 | product=40S ribosomal protein S23, putative (RPS23) | location=Tb427_10_v5:290072-290503(-) | length=143 | sequence_SO=chromosome | SO=protein_coding	15919	8.3	Tentative 1 significant peptide	0.29
54	0.09	Tb427tmp.160.2490	| organism=Trypanosoma_brucei_Lister_strain_427 | product=ribosomal protein S7, putative | location=Tb427_09_v4:714484-715092(+) | length=202 | sequence_SO=chromosome | SO=protein_coding	23826	9.7	Tentative 1 significant peptide	0.19
54	0.075	Tb427.05.800	| organism=Trypanosoma_brucei_Lister_strain_427 | product=unspecified product | location=Tb427_05_v4:272707-273705(+) | length=332 | sequence_SO=chromosome | SO=protein_coding	38351	6.9		0.11
54	0.085	Tb427.10.3520	| organism=Trypanosoma_brucei_Lister_strain_427 | product=protease regulatory ATPase subunit 4 (RPT4) | location=Tb427_10_v5:910176-911375(+) | length=399 | sequence_SO=chromosome | SO=protein_coding	44856	5.9	Tentative 1 significant peptide	0.1
54	0.077	Tb427.02.5240	| organism=Trypanosoma_brucei_Lister_strain_427 | product=PRP19-like protein, putative (TbPRP19) | location=Tb427_02_v4:921600-923129(+) | length=509 | sequence_SO=chromosome | SO=protein_coding	54200	6.9	Tentative 1 significant peptide	0.08
54	0.079	Tb427.06.700	| organism=Trypanosoma_brucei_Lister_strain_427 | product=alanyl-tRNA synthetase, putative | location=Tb427_06_v4:294015-296915(-) | length=966 | sequence_SO=chromosome | SO=protein_coding	105901	3.6	Tentative 1 significant peptide	0.04
53	0.11	Tb427.02.5910	| organism=Trypanosoma_brucei_Lister_strain_427 | product=40S ribosomal protein S13, putative | location=Tb427_02_v4:1077450-1077905(+) | length=151 | sequence_SO=chromosome | SO=protein_coding	17308	11.4		0.6
53	0.11	Tb427tmp.02.0530	| organism=Trypanosoma_brucei_Lister_strain_427 | product=phosphoribosylpyrophosphate synthetase, putative (PRS) | location=Tb427_11_01_v4:854283-855608(-) | length=441 | sequence_SO=chromosome | SO=protein_coding	49321	2.9	Tentative 1 significant peptide	0.09
52	0.13	Tb427.10.3280	| organism=Trypanosoma_brucei_Lister_strain_427 | product=60S ribosomal proteins L38, putative | location=Tb427_10_v5:847623-847871(+) | length=82 | sequence_SO=chromosome | SO=protein_coding	9560	12.7	Tentative 1 significant peptide	0.52
52	0.14	Tb427.03.1120	| organism=Trypanosoma_brucei_Lister_strain_427 | product=GTP-binding nuclear protein rtb2, putative (rtb2) | location=Tb427_03_v4:274217-274870(+) | length=217 | sequence_SO=chromosome | SO=protein_coding	24390	18.5		0.4
52	0.14	Tb11.v5.0761	| organism=Trypanosoma_brucei_TREU927 | product=proteasome activator protein pa26, putative | location=Tb927_11_bin_v5.1:3976691-3977386(+) | length=231 | sequence_SO=random_sequence | SO=protein_coding	25256	17.4		0.38
52	0.14	Tb427tmp.02.3595	| organism=Trypanosoma_brucei_Lister_strain_427 | product=Protein translation factor SUI1 homolog, putative | location=Tb427_11_01_v4:1631316-1631645(+) | length=109 | sequence_SO=chromosome | SO=protein_coding	12730	8.6	Tentative 1 significant peptide	0.37
52	0.13	Tb427tmp.01.7960	| organism=Trypanosoma_brucei_Lister_strain_427 | product=60S ribosomal protein L2, putative | location=Tb427_11_01_v4:4262221-4263003(-) | length=260 | sequence_SO=chromosome | SO=protein_coding	28320	4.3	Tentative 1 significant peptide	0.16
52	0.14	Tb427tmp.211.2150	| organism=Trypanosoma_brucei_Lister_strain_427 | product=Polyadenylate-binding protein 2 (Poly(A)-binding protein 2) (Poly(A)-binding protein II) (PABII) (Polyadenylate-binding nuclear protein 1) (Nuclear poly(A)-binding protein 1) (PABP2), putativ	62195	16.4		0.14
52	0.14	Tb927.10.2240	| organism=Trypanosoma_brucei_TREU927 | product=hypothetical protein, conserved | location=Tb927_10_v5.1:578334-580100(+) | length=588 | sequence_SO=chromosome | SO=protein_coding	66312	7.3		0.13
52	0.12	Tb427.08.4450	| organism=Trypanosoma_brucei_Lister_strain_427 | product=RNA-binding protein, putative (RBP11) | location=Tb427_08_v4:1319826-1321112(-) | length=428 | sequence_SO=chromosome | SO=protein_coding	47151	4.7	Tentative 1 significant peptide	0.09
52	0.12	Tb427tmp.01.5930	| organism=Trypanosoma_brucei_Lister_strain_427 | product=hypothetical protein, conserved | location=Tb427_11_01_v4:3750137-3754972(+) | length=1611 | sequence_SO=chromosome | SO=protein_coding	176959	3.3	Tentative 1 significant peptide	0.02
51	0.15	Tb427.10.14580	| organism=Trypanosoma_brucei_Lister_strain_427 | product=60S ribosomal protein L17, putative | location=Tb427_10_v5:3573909-3574409(-) | length=166 | sequence_SO=chromosome | SO=protein_coding	19048	27.7		0.24
51	0.17	Tb427.10.6260	| organism=Trypanosoma_brucei_Lister_strain_427 | product=ATP-dependent DEAD/H RNA helicase, putative | location=Tb427_10_v5:1588209-1590023(-) | length=604 | sequence_SO=chromosome | SO=protein_coding	68644	6.9		0.13
51	0.15	Tb427tmp.01.1140				Tentative 1 significant peptide
50	0.19	Tb427tmp.160.4250	| organism=Trypanosoma_brucei_Lister_strain_427 | product=tryparedoxin peroxidase (TRYP1) | location=Tb427_09_v4:937458-938057(+) | length=199 | sequence_SO=chromosome | SO=protein_coding	22410	24.1	Tentative 1 significant peptide	0.2
50	0.22	Tb427.10.15180	| organism=Trypanosoma_brucei_Lister_strain_427 | product=nucleosome assembly protein, putative | location=Tb427_10_v5:3703109-3704209(+) | length=366 | sequence_SO=chromosome | SO=protein_coding	41221	3.2	Tentative 1 significant peptide	0.11
50	0.2	Tb927.1.700	| organism=Trypanosoma_brucei_TREU927 | product=phosphoglycerate kinase (PGKC) | location=Tb927_01_v5.1:231788-233110(-) | length=440 | sequence_SO=chromosome | SO=protein_coding	47216	4.4	Tentative 1 significant peptide	0.09
50	0.18	Tb427.02.830	| organism=Trypanosoma_brucei_Lister_strain_427 | product=retrotransposon hot spot protein (RHS, pseudogene), putative | location=Tb427_02_v4:143373-144803(-) | length=476 | sequence_SO=chromosome | SO=protein_coding	54084	11	Tentative 1 significant peptide	0.08
50	0.22	Tb427tmp.160.4290	| organism=Trypanosoma_brucei_Lister_strain_427 | product=hypothetical protein, conserved | location=Tb427_09_v4:941096-942748(+) | length=549 | sequence_SO=chromosome | SO=protein_coding	60845	1.8	Tentative 1 significant peptide	0.07
49	0.28	Tb427.02.5850	| organism=Trypanosoma_brucei_Lister_strain_427 | product=small nuclear ribonucleoprotein SmD2 (Sm-D2) | location=Tb427_02_v4:1059149-1059484(+) | length=111 | sequence_SO=chromosome | SO=protein_coding	12481	7.9	Tentative 1 significant peptide	0.38
49	0.27	Tb427.10.1080	| organism=Trypanosoma_brucei_Lister_strain_427 | product=40S ribosomal protein S23, putative (RPS23) | location=Tb427_10_v5:290072-290503(-) | length=143 | sequence_SO=chromosome | SO=protein_coding	15919	7.6	Tentative 1 significant peptide	0.29
49	0.24	Tb427.01.3180	| organism=Trypanosoma_brucei_Lister_strain_427 | product=40S ribosomal protein S11, putative | location=Tb427_01_v4:689129-689653(+) | length=174 | sequence_SO=chromosome | SO=protein_coding	20047	11	Tentative 1 significant peptide	0.23
49	0.27	Tb427tmp.01.5570	| organism=Trypanosoma_brucei_Lister_strain_427 | product=RNA-binding protein (NRBD1) | location=Tb427_11_01_v4:3650925-3651713(+) | length=262 | sequence_SO=chromosome | SO=protein_coding	28774	11.5	Tentative 1 significant peptide	0.15
49	0.24	Tb427.04.3550	| organism=Trypanosoma_brucei_Lister_strain_427 | product=60S ribosomal protein L13a, putative | location=Tb427_04_v4:912253-913282(-) | length=341 | sequence_SO=chromosome | SO=protein_coding	39091	8.4		0.11
49	0.23	Tb427.08.4940	| organism=Trypanosoma_brucei_Lister_strain_427 | product=hypothetical protein, conserved | location=Tb427_08_v4:1460930-1462582(+) | length=550 | sequence_SO=chromosome | SO=protein_coding	61052	5	Tentative 1 significant peptide	0.07
49	0.25	Tb427.10.12430	| organism=Trypanosoma_brucei_Lister_strain_427 | product=hypothetical protein, conserved | location=Tb427_10_v5:3011482-3013431(-) | length=649 | sequence_SO=chromosome | SO=protein_coding	73037	8.1	Tentative 1 significant peptide	0.06
49	0.28	Tb427.10.15330	| organism=Trypanosoma_brucei_Lister_strain_427 | product=hypothetical protein, conserved | location=Tb427_10_v5:3754269-3756086(+) | length=605 | sequence_SO=chromosome | SO=protein_coding	68533	5.8	Tentative 1 significant peptide	0.06
49	0.28	Tb427.10.2240	| organism=Trypanosoma_brucei_Lister_strain_427 | product=hypothetical protein, conserved | location=Tb427_10_v5:578464-580230(+) | length=588 | sequence_SO=chromosome | SO=protein_coding	66436	5.8	Tentative 1 significant peptide	0.06
48	0.32	Tb427.07.230	| organism=Trypanosoma_brucei_Lister_strain_427 | product=40S ribosomal protein S33, putative | location=Tb427_07_v4:43839-44150(+) | length=103 | sequence_SO=chromosome | SO=protein_coding	11163	11.8	Tentative 1 significant peptide	0.43
48	0.32	Tb427.08.6750	| organism=Trypanosoma_brucei_Lister_strain_427 | product=IgE-dependent histamine-releasing factor, putative | location=Tb427_08_v4:1954124-1954636(-) | length=170 | sequence_SO=chromosome | SO=protein_coding	19253	6.3	Tentative 1 significant peptide	0.24
48	0.34	Tb427.10.5840	| organism=Trypanosoma_brucei_Lister_strain_427 | product=translation elongation factor 1-beta, putative | location=Tb427_10_v5:1449599-1450204(-) | length=201 | sequence_SO=chromosome | SO=protein_coding	22021	24		0.2
48	0.33	Tb427.06.1610	| organism=Trypanosoma_brucei_Lister_strain_427 | product=ribosomal RNA adenine dimethylase family protein, conserved | location=Tb427_06_v4:549848-550882(-) | length=344 | sequence_SO=chromosome | SO=protein_coding	38713	4.5	Tentative 1 significant peptide	0.11
48	0.34	Tb427.10.5810	| organism=Trypanosoma_brucei_Lister_strain_427 | product=hypothetical protein, conserved | location=Tb427_10_v5:1441815-1443116(-) | length=433 | sequence_SO=chromosome | SO=protein_coding	48237	2.3	Tentative 1 significant peptide	0.09
48	0.33	Tb427.07.270	| organism=Trypanosoma_brucei_Lister_strain_427 | product=ribosome biogenesis protein, putative | location=Tb427_07_v4:48201-49517(+) | length=438 | sequence_SO=chromosome | SO=protein_coding	49532	3.1	Tentative 1 significant peptide	0.09
48	0.32	Tb427tmp.211.2150	| organism=Trypanosoma_brucei_Lister_strain_427 | product=Polyadenylate-binding protein 2 (Poly(A)-binding protein 2) (Poly(A)-binding protein II) (PABII) (Polyadenylate-binding nuclear protein 1) (Nuclear poly(A)-binding protein 1) (PABP2), putativ	62195	4.2	Tentative 1 significant peptide	0.07
48	0.34	Tb427.10.2240	| organism=Trypanosoma_brucei_Lister_strain_427 | product=hypothetical protein, conserved | location=Tb427_10_v5:578464-580230(+) | length=588 | sequence_SO=chromosome | SO=protein_coding	66436	3.3	Tentative 1 significant peptide	0.06
48	0.36	Tb427tmp.211.1620	| organism=Trypanosoma_brucei_Lister_strain_427 | product=hypothetical protein, conserved | location=Tb427_09_v4:1543092-1547441(-) | length=1449 | sequence_SO=chromosome | SO=protein_coding	160630	5.4		0.03
48	0.31	Tb427.10.4640				Tentative 1 significant peptide
47	0.39	Tb427.08.990	| organism=Trypanosoma_brucei_Lister_strain_427 | product=RNA-binding protein, putative (RBP33) | location=Tb427_08_v4:316965-317924(-) | length=319 | sequence_SO=chromosome | SO=protein_coding	33951	6.8		0.27
47	0.39	Tb427.10.5840	| organism=Trypanosoma_brucei_Lister_strain_427 | product=translation elongation factor 1-beta, putative | location=Tb427_10_v5:1449599-1450204(-) | length=201 | sequence_SO=chromosome | SO=protein_coding	22021	8	Tentative 1 significant peptide	0.2
47	0.4	Tb427.06.1990	| organism=Trypanosoma_brucei_Lister_strain_427 | product=hypothetical protein, conserved | location=Tb427_06_v4:650440-651414(-) | length=324 | sequence_SO=chromosome | SO=protein_coding	37797	2.9	Tentative 1 significant peptide	0.12
47	0.41	Tb427.02.5130	| organism=Trypanosoma_brucei_Lister_strain_427 | product=hypothetical protein, conserved | location=Tb427_02_v4:906979-908151(+) | length=390 | sequence_SO=chromosome | SO=protein_coding	43543	3	Tentative 1 significant peptide	0.1
47	0.38	Tb427tmp.01.4660	| organism=Trypanosoma_brucei_Lister_strain_427 | product=elongation factor 1 gamma, putative | location=Tb427_11_01_v4:3437332-3438546(-) | length=404 | sequence_SO=chromosome | SO=protein_coding	46244	2.4	Tentative 1 significant peptide	0.09
47	0.4	Tb427.03.2470	| organism=Trypanosoma_brucei_Lister_strain_427 | product=pumilio RNA binding protein, putative (PUF8) | location=Tb427_03_v4:620291-622105(+) | length=604 | sequence_SO=chromosome | SO=protein_coding	68966	4.6	Tentative 1 significant peptide	0.06
47	0.4	Tb427tmp.01.0180				Tentative 1 significant peptide
47	0.41	Tb427tmp.01.8650				Tentative 1 significant peptide
46	0.54	Tb427.07.2820	| organism=Trypanosoma_brucei_Lister_strain_427 | product=histone H2A, putative | location=Tb427_07_v4:729573-729977(+) | length=134 | sequence_SO=chromosome | SO=protein_coding	14245	20.1		0.77
46	0.51	Tb427.08.890	| organism=Trypanosoma_brucei_Lister_strain_427 | product=small GTP-binding protein Rab1, putative | location=Tb427_08_v4:266160-266786(-) | length=208 | sequence_SO=chromosome | SO=protein_coding	22700	12.1		0.43
46	0.47	Tb427tmp.01.7550	| organism=Trypanosoma_brucei_Lister_strain_427 | product=iron superoxide dismutase | location=Tb427_11_01_v4:4153747-4154343(-) | length=198 | sequence_SO=chromosome | SO=protein_coding	22034	7	Tentative 1 significant peptide	0.2
46	0.54	Tb427.03.3270	| organism=Trypanosoma_brucei_Lister_strain_427 | product=ATP-dependent phosphofructokinase (TbPFK) | location=Tb427_03_v4:841705-843168(-) | length=487 | sequence_SO=chromosome | SO=protein_coding	53484	8.2		0.17
46	0.54	Tb427.07.1730	| organism=Trypanosoma_brucei_Lister_strain_427 | product=60S ribosomal protein L7, putative | location=Tb427_07_v4:429577-430305(+) | length=242 | sequence_SO=chromosome | SO=protein_coding	27696	16.3		0.16
46	0.5	Tb427.10.5810	| organism=Trypanosoma_brucei_Lister_strain_427 | product=hypothetical protein, conserved | location=Tb427_10_v5:1441815-1443116(-) | length=433 | sequence_SO=chromosome | SO=protein_coding	48237	4.3	Tentative 1 significant peptide	0.09
46	0.55	Tb427.07.2670	| organism=Trypanosoma_brucei_Lister_strain_427 | product=hypothetical protein, conserved (ZC3H21) | location=Tb427_07_v4:693661-695046(-) | length=461 | sequence_SO=chromosome | SO=protein_coding	49732	2.2	Tentative 1 significant peptide	0.09
46	0.46	Tb927.11.1100	| organism=Trypanosoma_brucei_TREU927 | product=calpain, putative,cysteine peptidase, Clan CA, family C2, putative | location=Tb927_11_v5.1:296736-300026(+) | length=1096 | sequence_SO=chromosome | SO=protein_coding	125552	4.3		0.07
46	0.47	Tb427tmp.02.3120	| organism=Trypanosoma_brucei_Lister_strain_427 | product=malic enzyme, putative | location=Tb427_11_01_v4:1523285-1524979(+) | length=564 | sequence_SO=chromosome | SO=protein_coding	61450	3	Tentative 1 significant peptide	0.07
46	0.51	Tb427tmp.01.8300	| organism=Trypanosoma_brucei_Lister_strain_427 | product=hypothetical protein, conserved | location=Tb427_11_01_v4:4345444-4347219(-) | length=591 | sequence_SO=chromosome | SO=protein_coding	64128	5.1	Tentative 1 significant peptide	0.07
46	0.53	Tb427.04.4550	| organism=Trypanosoma_brucei_Lister_strain_427 | product=hypothetical protein, conserved | location=Tb427_04_v4:1250834-1253305(-) | length=823 | sequence_SO=chromosome | SO=protein_coding	92140	3.9		0.05
46	0.57	Tb427.01.2570	| organism=Trypanosoma_brucei_Lister_strain_427 | product=coatomer beta subunit (beta-coP) | location=Tb427_01_v4:603633-606581(+) | length=982 | sequence_SO=chromosome | SO=protein_coding	109995	2.6	Tentative 1 significant peptide	0.04
45	0.72	Tb427.08.6180	| organism=Trypanosoma_brucei_Lister_strain_427 | product=60S ribosomal protein L26, putative | location=Tb427_08_v4:1801232-1801663(+) | length=143 | sequence_SO=chromosome | SO=protein_coding	16444	13.4		0.64
45	0.58	Tb427.10.2990	| organism=Trypanosoma_brucei_Lister_strain_427 | product=hypothetical protein, conserved | location=Tb427_10_v5:779803-782817(+) | length=1004 | sequence_SO=chromosome | SO=protein_coding	110487	4.9		0.08
45	0.61	Tb427.03.3190	| organism=Trypanosoma_brucei_Lister_strain_427 | product=serine/threonine-protein kinase, putative | location=Tb427_03_v4:824032-825543(-) | length=503 | sequence_SO=chromosome | SO=protein_coding	56117	3.5	Tentative 1 significant peptide	0.08
45	0.69	Tb427tmp.160.4290	| organism=Trypanosoma_brucei_Lister_strain_427 | product=hypothetical protein, conserved | location=Tb427_09_v4:941096-942748(+) | length=549 | sequence_SO=chromosome | SO=protein_coding	60845	2.9	Tentative 1 significant peptide	0.07
45	0.65	Tb427.10.2900	| organism=Trypanosoma_brucei_Lister_strain_427 | product=importin beta-1 subunit, putative | location=Tb427_10_v5:748828-751428(+) | length=866 | sequence_SO=chromosome | SO=protein_coding	95034	2	Tentative 1 significant peptide	0.04
45	0.62	Tb427tmp.211.3610	| organism=Trypanosoma_brucei_Lister_strain_427 | product=ubiquitin-activating enzyme e1, putative (UBA2) | location=Tb427_09_v4:1936035-1939679(+) | length=1214 | sequence_SO=chromosome | SO=protein_coding	134592	2.5	Tentative 1 significant peptide	0.03
45	0.68	Tb427.10.9190	| organism=Trypanosoma_brucei_Lister_strain_427 | product=isoleucyl-tRNA synthetase, putative (IleRS) | location=Tb427_10_v5:2275017-2278448(+) | length=1143 | sequence_SO=chromosome | SO=protein_coding	130521	2.9	Tentative 1 significant peptide	0.03
45	0.66	Tb427.08.6830	| organism=Trypanosoma_brucei_Lister_strain_427 | product=kinesin, putative | location=Tb427_08_v4:1972135-1977594(-) | length=1819 | sequence_SO=chromosome | SO=protein_coding	198459	0.9	Tentative 1 significant peptide	0.02
45	0.63	Tb427tmp.160.2260				Tentative 1 significant peptide
45	0.6	Tb427.02.4230				Tentative 1 significant peptide
44	0.79	Tb427.07.230	| organism=Trypanosoma_brucei_Lister_strain_427 | product=40S ribosomal protein S33, putative | location=Tb427_07_v4:43839-44150(+) | length=103 | sequence_SO=chromosome | SO=protein_coding	11163	36.5	Tentative 1 significant peptide	0.43
44	0.86	Tb927.4.3590	| organism=Trypanosoma_brucei_TREU927 | product=translation elongation factor 1-beta, putative | location=Tb927_04_v5.1:917073-917753(-) | length=226 | sequence_SO=chromosome | SO=protein_coding	24319	22.6		0.4
44	0.75	Tb427tmp.211.3270	| organism=Trypanosoma_brucei_Lister_strain_427 | product=60S ribosomal subunit protein L31, putative | location=Tb427_09_v4:1857592-1858158(+) | length=188 | sequence_SO=chromosome | SO=protein_coding	21651	7.6	Tentative 1 significant peptide	0.21
44	0.79	Tb427tmp.160.4250	| organism=Trypanosoma_brucei_Lister_strain_427 | product=tryparedoxin peroxidase (TRYP1) | location=Tb427_09_v4:937458-938057(+) | length=199 | sequence_SO=chromosome | SO=protein_coding	22410	19.6	Tentative 1 significant peptide	0.2
44	0.91	Tb427.10.16120	| organism=Trypanosoma_brucei_Lister_strain_427 | product=inosine-5'-monophosphate dehydrogenase | location=Tb427_10_v5:3966177-3967520(+) | length=447 | sequence_SO=chromosome | SO=protein_coding	48451	5		0.19
44	0.87	Tb11.v5.1046	| organism=Trypanosoma_brucei_TREU927 | product=elongation factor 1-alpha, putative | location=Tb927_11_bin_v5.1:5550906-5552255(-) | length=449 | sequence_SO=random_sequence | SO=protein_coding	49075	8.1		0.18
44	0.87	Tb11.v5.0501	| organism=Trypanosoma_brucei_TREU927 | product=40S ribosomal protein S3A, putative | location=Tb927_11_bin_v5.1:2072629-2073399(+) | length=256 | sequence_SO=random_sequence | SO=protein_coding	29404	7.5	Tentative 1 significant peptide	0.15
44	0.89	Tb427.08.1930	| organism=Trypanosoma_brucei_Lister_strain_427 | product=hypothetical protein, conserved | location=Tb427_08_v4:621267-622097(-) | length=276 | sequence_SO=chromosome | SO=protein_coding	31680	22.9	Tentative 1 significant peptide	0.14
44	0.84	Tb11.1780	| organism=Trypanosoma_brucei_TREU927 | product=retrotransposon hot spot protein 1 (RHS1, pseudogene), putative | location=Tb927_11_bin_v5.1:5158146-5159899(-) | length=582 | sequence_SO=random_sequence | SO=protein_coding	67069	7.9		0.13
44	0.8	Tb427.10.14680	| organism=Trypanosoma_brucei_Lister_strain_427 | product=ribosome biogenesis protein, putative | location=Tb427_10_v5:3588745-3589668(-) | length=307 | sequence_SO=chromosome | SO=protein_coding	35676	4	Tentative 1 significant peptide	0.12
44	0.73	Tb427tmp.01.0620	| organism=Trypanosoma_brucei_Lister_strain_427 | product=hypothetical protein, conserved | location=Tb427_11_01_v4:2389573-2390712(+) | length=379 | sequence_SO=chromosome | SO=protein_coding	40725	2.4	Tentative 1 significant peptide	0.11
44	0.74	Tb427tmp.01.4660	| organism=Trypanosoma_brucei_Lister_strain_427 | product=elongation factor 1 gamma, putative | location=Tb427_11_01_v4:3437332-3438546(-) | length=404 | sequence_SO=chromosome | SO=protein_coding	46244	4.5	Tentative 1 significant peptide	0.09
44	0.83	Tb427tmp.46.0009	| organism=Trypanosoma_brucei_Lister_strain_427 | product=hypothetical protein, conserved (ZC3H41) | location=Tb427_11_01_v4:554425-555978(+) | length=517 | sequence_SO=chromosome | SO=protein_coding	58424	4.5	Tentative 1 significant peptide	0.07
44	0.86	Tb427.10.7810	| organism=Trypanosoma_brucei_Lister_strain_427 | product=hypothetical protein, conserved | location=Tb427_10_v5:1957202-1959340(-) | length=712 | sequence_SO=chromosome | SO=protein_coding	80272	4.8	Tentative 1 significant peptide	0.05
44	0.85	Tb427.02.280	| organism=Trypanosoma_brucei_Lister_strain_427 | product=retrotransposon hot spot (RHS) protein, putative | location=Tb427_02_v4:35784-38153(-) | length=789 | sequence_SO=chromosome | SO=protein_coding	90247	4.6	Tentative 1 significant peptide	0.05
44	0.78	Tb427tmp.02.0490				Tentative 1 significant peptide
43	0.98	Tb427.10.6640	| organism=Trypanosoma_brucei_Lister_strain_427 | product=COP-coated vesicle membrane protein erv25 precursor, putative | location=Tb427_10_v5:1681350-1682111(+) | length=253 | sequence_SO=chromosome | SO=protein_coding	28141	12.5		0.34
43	1.1	Tb427.06.4950	| organism=Trypanosoma_brucei_Lister_strain_427 | product=mago nashi-like protein, putative | location=Tb427_06_v4:1365972-1366415(+) | length=147 | sequence_SO=chromosome | SO=protein_coding	17136	7.1	Tentative 1 significant peptide	0.27
43	1.1	Tb427.10.3840	| organism=Trypanosoma_brucei_Lister_strain_427 | product=60S ribosomal protein L18a, putative | location=Tb427_10_v5:1011866-1012405(-) | length=179 | sequence_SO=chromosome | SO=protein_coding	20870	7.4	Tentative 1 significant peptide	0.22
43	1	Tb427tmp.160.4250	| organism=Trypanosoma_brucei_Lister_strain_427 | product=tryparedoxin peroxidase (TRYP1) | location=Tb427_09_v4:937458-938057(+) | length=199 | sequence_SO=chromosome | SO=protein_coding	22410	19.1	Tentative 1 significant peptide	0.2
43	1	Tb427.10.14820	| organism=Trypanosoma_brucei_Lister_strain_427 | product=mitochondrial carrier protein, putative | location=Tb427_10_v5:3613125-3614048(-) | length=307 | sequence_SO=chromosome | SO=protein_coding	34053	3.6	Tentative 1 significant peptide	0.13
43	0.97	Tb427.10.10390	| organism=Trypanosoma_brucei_Lister_strain_427 | product=trypanothione reductase | location=Tb427_10_v5:2562766-2564244(-) | length=492 | sequence_SO=chromosome | SO=protein_coding	53109	5.4	Tentative 1 significant peptide	0.08
43	0.99	Tb427tmp.01.3650	| organism=Trypanosoma_brucei_Lister_strain_427 | product=hypothetical protein, conserved | location=Tb427_11_01_v4:3096842-3098503(+) | length=553 | sequence_SO=chromosome | SO=protein_coding	61319	9.9	Tentative 1 significant peptide	0.07
43	1	Tb427.03.3670	| organism=Trypanosoma_brucei_Lister_strain_427 | product=RNA-binding protein, putative (TRRM3) | location=Tb427_03_v4:1028132-1030003(+) | length=623 | sequence_SO=chromosome | SO=protein_coding	66885	3.8	Tentative 1 significant peptide	0.06
43	1	Tb427.10.1170	| organism=Trypanosoma_brucei_Lister_strain_427 | product=intraflagellar transport protein IFT172, putative (IFT172) | location=Tb427_10_v5:312292-317535(-) | length=1747 | sequence_SO=chromosome | SO=protein_coding	196489	1.6	Tentative 1 significant peptide	0.02
43	0.97	Tb427tmp.01.8650	| organism=Trypanosoma_brucei_Lister_strain_427 | product=hypothetical protein, conserved | location=Tb427_11_01_v4:4439717-4445896(-) | length=2059 | sequence_SO=chromosome | SO=protein_coding	228855	3.8		0.02
43	1.1	Tb427tmp.57.0008	| organism=Trypanosoma_brucei_Lister_strain_427 | product=calpain-like protein, putative | location=Tb427_11_01_v4:279601-301315(+) | length=7236 | sequence_SO=chromosome | SO=protein_coding	820838	1.7	Tentative 1 significant peptide	0.01
43	1.1	Tb927.5.4660				Tentative 1 significant peptide
42	1.2	Tb427tmp.01.0355	| organism=Trypanosoma_brucei_Lister_strain_427 | product=ribosomal protein S26, putative | location=Tb427_11_01_v4:2248404-2248739(+) | length=111 | sequence_SO=chromosome | SO=protein_coding	12798	14.6	Tentative 1 significant peptide	0.37
42	1.2	Tb427.05.2910	| organism=Trypanosoma_brucei_Lister_strain_427 | product=hypothetical protein, conserved | location=Tb427_05_v4:923881-924420(+) | length=179 | sequence_SO=chromosome | SO=protein_coding	19936	19.9	Tentative 1 significant peptide	0.23
42	1.3	Tb427tmp.01.5720	| organism=Trypanosoma_brucei_Lister_strain_427 | product=ribosomal protein L18, putative | location=Tb427_11_01_v4:3686533-3687072(+) | length=179 | sequence_SO=chromosome | SO=protein_coding	20965	18.4	Tentative 1 significant peptide	0.22
42	1.2	Tb09.v4.0062	| organism=Trypanosoma_brucei_TREU927 | product=expression site-associated gene 3 (ESAG3, pseudogene), putative,expression site-associated gene 3 (ESAG3), degenerate,chrIX additional, unordered contigs | location=tryp_IXb-1c10.p1c:7580-8179(+) | len	22855	10.1	Tentative 1 significant peptide	0.2
42	1.4	Tb427tmp.22.0006	| organism=Trypanosoma_brucei_Lister_strain_427 | product=hypothetical protein, conserved | location=Tb427_11_01_v4:655775-656482(+) | length=235 | sequence_SO=chromosome | SO=protein_coding	26748	19.3		0.17
42	1.3	Tb427tmp.01.1370	| organism=Trypanosoma_brucei_Lister_strain_427 | product=eukaryotic translation initiation factor 3 subunit, putative (eIF-3 beta) | location=Tb427_11_01_v4:2561052-2562080(-) | length=342 | sequence_SO=chromosome | SO=protein_coding	37712	2.9	Tentative 1 significant peptide	0.12
42	1.4	Tb427tmp.01.1350	| organism=Trypanosoma_brucei_Lister_strain_427 | product=S-adenosylhomocysteine hydrolase, putative | location=Tb427_11_01_v4:2557734-2559047(-) | length=437 | sequence_SO=chromosome | SO=protein_coding	48456	3.6	Tentative 1 significant peptide	0.09
42	1.2	Tb427tmp.01.1350	| organism=Trypanosoma_brucei_Lister_strain_427 | product=S-adenosylhomocysteine hydrolase, putative | location=Tb427_11_01_v4:2557734-2559047(-) | length=437 | sequence_SO=chromosome | SO=protein_coding	48456	7.3	Tentative 1 significant peptide	0.09
42	1.3	Tb427.03.2440	| organism=Trypanosoma_brucei_Lister_strain_427 | product=serine/threonine-protein kinase, putative | location=Tb427_03_v4:615241-616461(+) | length=406 | sequence_SO=chromosome | SO=protein_coding	45782	2.4	Tentative 1 significant peptide	0.09
42	1.2	Tb427.08.8310	| organism=Trypanosoma_brucei_Lister_strain_427 | product=chaperone protein DNAj, putative | location=Tb427_08_v4:2460710-2462155(+) | length=481 | sequence_SO=chromosome | SO=protein_coding	51709	5.3	Tentative 1 significant peptide	0.08
42	1.2	Tb927.4.3840	| organism=Trypanosoma_brucei_TREU927 | product=nucleolar protein, putative | location=Tb927_04_v5.1:1001972-1004217(-) | length=525 | sequence_SO=chromosome | SO=protein_coding	59023	5	Tentative 1 significant peptide	0.07
42	1.2	Tb927.4.4940	| organism=Trypanosoma_brucei_TREU927 | product=hypothetical protein, conserved | location=Tb927_04_v5.1:1353423-1355432(-) | length=669 | sequence_SO=chromosome | SO=protein_coding	73794	5.1	Tentative 1 significant peptide	0.06
42	1.2	Tb427.05.3400	| organism=Trypanosoma_brucei_Lister_strain_427 | product=calcium-translocating P-type ATPase | location=Tb427_05_v4:1074804-1077839(-) | length=1011 | sequence_SO=chromosome | SO=protein_coding	110284	2	Tentative 1 significant peptide	0.04
42	1.3	Tb427.10.14330	| organism=Trypanosoma_brucei_Lister_strain_427 | product=hypothetical protein, conserved | location=Tb427_10_v5:3484804-3487926(-) | length=1040 | sequence_SO=chromosome | SO=protein_coding	115886	3.6	Tentative 1 significant peptide	0.04
42	1.2	Tb427.08.5580	| organism=Trypanosoma_brucei_Lister_strain_427 | product=hypothetical protein, conserved | location=Tb427_08_v4:1644477-1658909(+) | length=4810 | sequence_SO=chromosome | SO=protein_coding	526448	2.5		0.01
41	1.6	Tb427.03.3760	| organism=Trypanosoma_brucei_Lister_strain_427 | product=tryparedoxin (TRYP1) | location=Tb427_03_v4:1051463-1051897(+) | length=144 | sequence_SO=chromosome | SO=protein_coding	15977	8.3	Tentative 1 significant peptide	0.29
41	1.6	Tb427tmp.02.4700	| organism=Trypanosoma_brucei_Lister_strain_427 | product=14-3-3 protein | location=Tb427_11_01_v4:1912281-1913039(-) | length=252 | sequence_SO=chromosome | SO=protein_coding	29178	9.4	Tentative 1 significant peptide	0.15
41	1.8	Tb427.08.1330	| organism=Trypanosoma_brucei_Lister_strain_427 | product=60S ribosomal protein L7a, putative | location=Tb427_08_v4:428299-429129(-) | length=276 | sequence_SO=chromosome | SO=protein_coding	30860	15.3	Tentative 1 significant peptide	0.14
41	1.7	Tb427.01.2210	| organism=Trypanosoma_brucei_Lister_strain_427 | product=unspecified product | location=Tb427_01_v4:560259-561239(+) | length=326 | sequence_SO=chromosome | SO=protein_coding	36655	2.7	Tentative 1 significant peptide	0.12
41	1.6	Tb11.0920	| organism=Trypanosoma_brucei_TREU927 | product=variant surface glycoprotein (VSG, pseudogene), putative,chrXI additional, unordered contigs | location=tryp_XI-256a10.p1c:6599-8068(-) | length=489 | sequence_SO=contig | SO=protein_coding	52891	4	Tentative 1 significant peptide	0.08
41	1.6	Tb427tmp.02.3460	| organism=Trypanosoma_brucei_Lister_strain_427 | product=pre-mRNA splicing factor, putative | location=Tb427_11_01_v4:1597149-1600289(+) | length=1046 | sequence_SO=chromosome | SO=protein_coding	116528	4.8	Tentative 1 significant peptide	0.04
41	1.6	Tb11.v5.0563	| organism=Trypanosoma_brucei_TREU927 | product=periodic tryptophan protein 2, putative | location=Tb927_11_bin_v5.1:2554249-2557068(+) | length=939 | sequence_SO=random_sequence | SO=protein_coding	102851	3.1	Tentative 1 significant peptide	0.04
41	1.5	Tb427.08.2160	| organism=Trypanosoma_brucei_Lister_strain_427 | product=multidrug resistance protein A (PGPA) | location=Tb427_08_v4:667962-672707(+) | length=1581 | sequence_SO=chromosome | SO=protein_coding	174542	3	Tentative 1 significant peptide	0.02
41	1.5	Tb427tmp.02.5440				Tentative 1 significant peptide
40	2.1	Tb427.10.11300	| organism=Trypanosoma_brucei_Lister_strain_427 | product=paraflagellar rod component, putative (PFC16) | location=Tb427_10_v5:2761056-2761436(+) | length=126 | sequence_SO=chromosome | SO=protein_coding	14319	9.2	Tentative 1 significant peptide	0.33
40	2	Tb427tmp.v1.0400	| organism=Trypanosoma_brucei_Lister_strain_427 | product=hypothetical protein, conserved | location=Tb427_09_v4:1228457-1228903(-) | length=148 | sequence_SO=chromosome | SO=protein_coding	16922	13.7	Tentative 1 significant peptide	0.27
40	2.1	Tb427.04.3060	| organism=Trypanosoma_brucei_Lister_strain_427 | product=hypothetical protein, conserved | location=Tb427_04_v4:810565-811011(+) | length=148 | sequence_SO=chromosome | SO=protein_coding	17694	5.6	Tentative 1 significant peptide	0.26
40	2.1	Tb427.08.2290	| organism=Trypanosoma_brucei_Lister_strain_427 | product=hypothetical protein, conserved | location=Tb427_08_v4:697315-697974(+) | length=219 | sequence_SO=chromosome | SO=protein_coding	23449	15.9	Tentative 1 significant peptide	0.19
40	2.2	Tb427.02.2510	| organism=Trypanosoma_brucei_Lister_strain_427 | product=hypothetical protein, conserved | location=Tb427_02_v4:494463-495275(-) | length=270 | sequence_SO=chromosome | SO=protein_coding	29171	4.1	Tentative 1 significant peptide	0.15
40	2.2	Tb427.10.14360	| organism=Trypanosoma_brucei_Lister_strain_427 | product=U2 small nuclear ribonucleoprotein 40K (U2_40K) | location=Tb427_10_v5:3493495-3494475(-) | length=326 | sequence_SO=chromosome | SO=protein_coding	36525	6.6	Tentative 1 significant peptide	0.12
40	2.1	Tb427.06.2790	| organism=Trypanosoma_brucei_Lister_strain_427 | product=L-threonine 3-dehydrogenase, putative | location=Tb427_06_v4:836767-837765(+) | length=332 | sequence_SO=chromosome | SO=protein_coding	36934	7.1	Tentative 1 significant peptide	0.12
40	2	Tb427.04.3540	| organism=Trypanosoma_brucei_Lister_strain_427 | product=hypothetical protein, conserved | location=Tb427_04_v4:910585-911724(-) | length=379 | sequence_SO=chromosome | SO=protein_coding	41212	5.9	Tentative 1 significant peptide	0.11
40	1.8	Tb427.10.10390	| organism=Trypanosoma_brucei_Lister_strain_427 | product=trypanothione reductase | location=Tb427_10_v5:2562766-2564244(-) | length=492 | sequence_SO=chromosome | SO=protein_coding	53109	7.7	Tentative 1 significant peptide	0.08
40	2.1	Tb427tmp.02.2640	| organism=Trypanosoma_brucei_Lister_strain_427 | product=dynein intermediate chain IC78, putative | location=Tb427_11_01_v4:1401895-1403862(+) | length=655 | sequence_SO=chromosome | SO=protein_coding	73247	3.3	Tentative 1 significant peptide	0.06
40	2.3	Tb427.06.4740	| organism=Trypanosoma_brucei_Lister_strain_427 | product=importin-alpha re-exporter protein, putative | location=Tb427_06_v4:1318359-1321241(+) | length=960 | sequence_SO=chromosome | SO=protein_coding	106361	2.4	Tentative 1 significant peptide	0.04
40	1.9	Tb427tmp.02.5300	| organism=Trypanosoma_brucei_Lister_strain_427 | product=hypothetical protein, conserved | location=Tb427_11_01_v4:2060067-2063231(+) | length=1054 | sequence_SO=chromosome | SO=protein_coding	118287	2.4	Tentative 1 significant peptide	0.04
40	1.9	Tb427.08.6070	| organism=Trypanosoma_brucei_Lister_strain_427 | product=basal body component (TBBC) | location=Tb427_08_v4:1769219-1773457(+) | length=1412 | sequence_SO=chromosome | SO=protein_coding	164265	6.4	Tentative 1 significant peptide	0.03
40	1.9	Tb427.10.13250	| organism=Trypanosoma_brucei_Lister_strain_427 | product=hypothetical protein, conserved | location=Tb427_10_v5:3225151-3230883(-) | length=1910 | sequence_SO=chromosome | SO=protein_coding	206176	5.8	Tentative 1 significant peptide	0.02
40	1.9	Tb427.10.4900				Tentative 1 significant peptide
39	2.7	Tb427.10.1080	| organism=Trypanosoma_brucei_Lister_strain_427 | product=40S ribosomal protein S23, putative (RPS23) | location=Tb427_10_v5:290072-290503(-) | length=143 | sequence_SO=chromosome | SO=protein_coding	15919	8.3	Tentative 1 significant peptide	0.29
39	2.4	Tb427.08.1990	| organism=Trypanosoma_brucei_Lister_strain_427 | product=peroxidoxin (TRYP2) | location=Tb427_08_v4:634295-634975(+) | length=226 | sequence_SO=chromosome | SO=protein_coding	25615	5.2	Tentative 1 significant peptide	0.17
39	2.8	Tb427tmp.02.2310	| organism=Trypanosoma_brucei_Lister_strain_427 | product=prostaglandin f synthase | location=Tb427_11_01_v4:1333245-1334075(+) | length=276 | sequence_SO=chromosome | SO=protein_coding	30973	7.1	Tentative 1 significant peptide	0.14
39	2.9	Tb427tmp.01.2940	| organism=Trypanosoma_brucei_Lister_strain_427 | product=U5 snRNP-specific 40 kDa protein, putative | location=Tb427_11_01_v4:2928355-2929335(+) | length=326 | sequence_SO=chromosome | SO=protein_coding	34981	2.8	Tentative 1 significant peptide	0.13
39	2.8	Tb427.10.7990	| organism=Trypanosoma_brucei_Lister_strain_427 | product=replication factor C, subunit 5, putative | location=Tb427_10_v5:1990165-1991214(-) | length=349 | sequence_SO=chromosome | SO=protein_coding	38709	6.5	Tentative 1 significant peptide	0.11
39	2.7	Tb427.03.5580	| organism=Trypanosoma_brucei_Lister_strain_427 | product=tryptophanyl-tRNA synthetase, putative | location=Tb427_03_v4:1563085-1564254(+) | length=389 | sequence_SO=chromosome | SO=protein_coding	44244	4	Tentative 1 significant peptide	0.1
39	2.8	Tb427tmp.01.8210	| organism=Trypanosoma_brucei_Lister_strain_427 | product=hypothetical protein, conserved | location=Tb427_11_01_v4:4313351-4314580(-) | length=409 | sequence_SO=chromosome | SO=protein_coding	44066	2.5	Tentative 1 significant peptide	0.1
39	2.5	Tb427tmp.01.4660	| organism=Trypanosoma_brucei_Lister_strain_427 | product=elongation factor 1 gamma, putative | location=Tb427_11_01_v4:3437332-3438546(-) | length=404 | sequence_SO=chromosome | SO=protein_coding	46244	2.4	Tentative 1 significant peptide	0.09
39	2.9	Tb427tmp.02.0490	| organism=Trypanosoma_brucei_Lister_strain_427 | product=RNA-editing complex protein (KREPB4) | location=Tb427_11_01_v4:846014-847258(-) | length=414 | sequence_SO=chromosome | SO=protein_coding	46419	7.1	Tentative 1 significant peptide	0.09
39	2.4	Tb427tmp.01.3650	| organism=Trypanosoma_brucei_Lister_strain_427 | product=hypothetical protein, conserved | location=Tb427_11_01_v4:3096842-3098503(+) | length=553 | sequence_SO=chromosome | SO=protein_coding	61319	9.9	Tentative 1 significant peptide	0.07
39	2.8	Tb427.05.1680	| organism=Trypanosoma_brucei_Lister_strain_427 | product=hypothetical protein, conserved | location=Tb427_05_v4:529334-534589(+) | length=1751 | sequence_SO=chromosome | SO=protein_coding	194715	1.2	Tentative 1 significant peptide	0.02
39	2.6	Tb427.07.4620				Tentative 1 significant peptide
38	3.4	Tb11.v5.1062	| organism=Trypanosoma_brucei_TREU927 | product=chaperone protein DNAj, putative | location=Tb927_11_bin_v5.1:1833261-1834373(-) | length=370 | sequence_SO=random_sequence | SO=protein_coding	43924	6.3		0.21
38	3.6	Tb09.v4.0062	| organism=Trypanosoma_brucei_TREU927 | product=expression site-associated gene 3 (ESAG3, pseudogene), putative,expression site-associated gene 3 (ESAG3), degenerate,chrIX additional, unordered contigs | location=tryp_IXb-1c10.p1c:7580-8179(+) | len	22855	11.1	Tentative 1 significant peptide	0.2
38	3.1	Tb427tmp.24.0009	| organism=Trypanosoma_brucei_Lister_strain_427 | product=variant surface glycoprotein (VSG, pseudogene), putative | location=Tb427_11_01_v4:4760997-4761759(-) | length=254 | sequence_SO=chromosome | SO=protein_coding	29052	8.7		0.15
38	3.1	Tb427tmp.02.2310	| organism=Trypanosoma_brucei_Lister_strain_427 | product=prostaglandin f synthase | location=Tb427_11_01_v4:1333245-1334075(+) | length=276 | sequence_SO=chromosome | SO=protein_coding	30973	4.3	Tentative 1 significant peptide	0.14
38	3.4	Tb427tmp.02.3120	| organism=Trypanosoma_brucei_Lister_strain_427 | product=malic enzyme, putative | location=Tb427_11_01_v4:1523285-1524979(+) | length=564 | sequence_SO=chromosome | SO=protein_coding	61450	4.8		0.14
38	3.2	Tb427.06.2740	| organism=Trypanosoma_brucei_Lister_strain_427 | product=pyridoxal kinase (pdxK) | location=Tb427_06_v4:824013-824915(+) | length=300 | sequence_SO=chromosome | SO=protein_coding	33332	4.6	Tentative 1 significant peptide	0.13
38	3.4	Tb427.07.1350	| organism=Trypanosoma_brucei_Lister_strain_427 | product=hypothetical protein, conserved | location=Tb427_07_v4:344979-346031(+) | length=350 | sequence_SO=chromosome | SO=protein_coding	40745	10.5		0.11
38	3.2	Tb11.v5.0629	| organism=Trypanosoma_brucei_TREU927 | product=fumarate hydratase, putative | location=Tb927_11_bin_v5.1:3056974-3058350(+) | length=458 | sequence_SO=random_sequence | SO=protein_coding	50057	2.2	Tentative 1 significant peptide	0.09
38	3.2	Tb427tmp.01.5860	| organism=Trypanosoma_brucei_Lister_strain_427 | product=T-complex protein 1, epsilon subunit, putative (TCP-1-epsilon) | location=Tb427_11_01_v4:3734944-3736560(+) | length=538 | sequence_SO=chromosome | SO=protein_coding	59343	1.5	Tentative 1 significant peptide	0.07
38	3.5	Tb427.08.4940	| organism=Trypanosoma_brucei_Lister_strain_427 | product=hypothetical protein, conserved | location=Tb427_08_v4:1460930-1462582(+) | length=550 | sequence_SO=chromosome | SO=protein_coding	61052	6.8	Tentative 1 significant peptide	0.07
38	3.4	Tb427.08.5250	| organism=Trypanosoma_brucei_Lister_strain_427 | product=coatomer delta subunit, putative | location=Tb427_08_v4:1569637-1571232(+) | length=531 | sequence_SO=chromosome | SO=protein_coding	57295	7.5	Tentative 1 significant peptide	0.07
38	3.1	Tb427tmp.01.7720	| organism=Trypanosoma_brucei_Lister_strain_427 | product=zinc finger protein, putative | location=Tb427_11_01_v4:4193870-4195462(-) | length=530 | sequence_SO=chromosome | SO=protein_coding	58070	2.1	Tentative 1 significant peptide	0.07
38	3.3	Tb427tmp.01.1680	| organism=Trypanosoma_brucei_Lister_strain_427 | product=polyubiquitin, putative | location=Tb427_11_01_v4:2622317-2624374(+) | length=685 | sequence_SO=chromosome | SO=protein_coding	76411	2.2	Tentative 1 significant peptide	0.06
38	3.4	Tb427.10.6150	| organism=Trypanosoma_brucei_Lister_strain_427 | product=neurobeachin/beige protein, putative | location=Tb427_10_v5:1549439-1559167(-) | length=3242 | sequence_SO=chromosome | SO=protein_coding	361062	3.1	Tentative 1 significant peptide	0.01
38	3	Tb427.06.3420				Tentative 1 significant peptide
38	3.2	Tb427.07.1350				Tentative 1 significant peptide
37	3.7	Tb427.06.2700	| organism=Trypanosoma_brucei_Lister_strain_427 | product=small nuclear ribonucleoprotein Sm-E (Sm-E) | location=Tb427_06_v4:811475-811735(+) | length=86 | sequence_SO=chromosome | SO=protein_coding	9649	13.7	Tentative 1 significant peptide	0.52
37	3.7	Tb427.08.6030	| organism=Trypanosoma_brucei_Lister_strain_427 | product=60S ribosomal protein L12, putative | location=Tb427_08_v4:1762122-1762616(+) | length=164 | sequence_SO=chromosome | SO=protein_coding	17566	15.7	Tentative 1 significant peptide	0.26
37	4.1	Tb427.10.12330	| organism=Trypanosoma_brucei_Lister_strain_427 | product=hypothetical protein, conserved (ZC3H34) | location=Tb427_10_v5:2993000-2993608(-) | length=202 | sequence_SO=chromosome | SO=protein_coding	22352	6.4	Tentative 1 significant peptide	0.2
37	3.7	Tb927.2.5240	| organism=Trypanosoma_brucei_TREU927 | product=PRP19-like protein, putative (TbPRP19) | location=Tb927_02_v5.1:921221-922750(+) | length=509 | sequence_SO=chromosome | SO=protein_coding	54234	7.3	Tentative 1 significant peptide	0.16
37	3.6	Tb11.v5.0501	| organism=Trypanosoma_brucei_TREU927 | product=40S ribosomal protein S3A, putative | location=Tb927_11_bin_v5.1:2072629-2073399(+) | length=256 | sequence_SO=random_sequence | SO=protein_coding	29404	4.5	Tentative 1 significant peptide	0.15
37	4	Tb427tmp.02.1000	| organism=Trypanosoma_brucei_Lister_strain_427 | product=hypothetical protein, conserved | location=Tb427_11_01_v4:1019322-1021874(+) | length=850 | sequence_SO=chromosome | SO=protein_coding	91873	1.3	Tentative 1 significant peptide	0.05
37	4.5	Tb427.02.560	| organism=Trypanosoma_brucei_Lister_strain_427 | product=retrotransposon hot spot (RHS) protein, putative | location=Tb427_02_v4:108759-111296(-) | length=845 | sequence_SO=chromosome | SO=protein_coding	95966	1.4	Tentative 1 significant peptide	0.04
37	4.2	Tb427.10.10730	| organism=Trypanosoma_brucei_Lister_strain_427 | product=hypothetical protein | location=Tb427_10_v5:2606204-2610796(-) | length=1530 | sequence_SO=chromosome | SO=protein_coding	167858	2.4	Tentative 1 significant peptide	0.03
37	3.7	Tb427tmp.01.0820	| organism=Trypanosoma_brucei_Lister_strain_427 | product=hypothetical protein, conserved | location=Tb427_11_01_v4:2432739-2436389(+) | length=1216 | sequence_SO=chromosome | SO=protein_coding	136184	2.3	Tentative 1 significant peptide	0.03
36	5	Tb427.04.890	| organism=Trypanosoma_brucei_Lister_strain_427 | product=small nuclear ribonucleoprotein SmD3, putative (SmD3) | location=Tb427_04_v4:255591-255938(-) | length=115 | sequence_SO=chromosome | SO=protein_coding	12355	11.6	Tentative 1 significant peptide	0.39
36	4.9	Tb427.06.4340	| organism=Trypanosoma_brucei_Lister_strain_427 | product=U6 snRNA-associated Sm-like protein LSm5p (TbLSm5) | location=Tb427_06_v4:1226783-1227136(-) | length=117 | sequence_SO=chromosome | SO=protein_coding	12784	12	Tentative 1 significant peptide	0.37
36	4.8	Tb427.10.14780	| organism=Trypanosoma_brucei_Lister_strain_427 | product=protein kinase, putative | location=Tb427_10_v5:3605525-3606379(-) | length=284 | sequence_SO=chromosome | SO=protein_coding	31325	6		0.3
36	5.5	Tb427tmp.160.2490	| organism=Trypanosoma_brucei_Lister_strain_427 | product=ribosomal protein S7, putative | location=Tb427_09_v4:714484-715092(+) | length=202 | sequence_SO=chromosome | SO=protein_coding	23826	5.5	Tentative 1 significant peptide	0.19
36	5.1	Tb427.07.5840	| organism=Trypanosoma_brucei_Lister_strain_427 | product=hypothetical protein, conserved | location=Tb427_07_v4:1575482-1576171(+) | length=229 | sequence_SO=chromosome | SO=protein_coding	26148	5.9	Tentative 1 significant peptide	0.17
36	4.8	Tb427.08.5040	| organism=Trypanosoma_brucei_Lister_strain_427 | product=hypothetical protein, conserved | location=Tb427_08_v4:1490080-1490916(+) | length=278 | sequence_SO=chromosome | SO=protein_coding	31114	7.4	Tentative 1 significant peptide	0.14
36	4.9	Tb427tmp.02.5210	| organism=Trypanosoma_brucei_Lister_strain_427 | product=RNA binding protein, putative | location=Tb427_11_01_v4:2040663-2041547(+) | length=294 | sequence_SO=chromosome | SO=protein_coding	33443	12.8	Tentative 1 significant peptide	0.13
36	5.1	Tb427.06.4280	| organism=Trypanosoma_brucei_Lister_strain_427 | product=glyceraldehyde 3-phosphate dehydrogenase, glycosomal (GAPDH) | location=Tb427_06_v4:1219040-1220119(-) | length=359 | sequence_SO=chromosome | SO=protein_coding	39023	7.9	Tentative 1 significant peptide	0.11
36	5.4	Tb11.v5.1062	| organism=Trypanosoma_brucei_TREU927 | product=chaperone protein DNAj, putative | location=Tb927_11_bin_v5.1:1833261-1834373(-) | length=370 | sequence_SO=random_sequence | SO=protein_coding	43924	2.3		0.1
36	5.5	Tb09.v4.0126	| organism=Trypanosoma_brucei_TREU927 | product=variant surface glycoprotein (VSG, pseudogene), putative,chrIX additional, unordered contigs | location=tryp_IXb-218d07.p1c:158851-160382(-) | length=509 | sequence_SO=contig | SO=protein_coding	55005	5	Tentative 1 significant peptide	0.08
36	4.7	Tb427tmp.03.0860	| organism=Trypanosoma_brucei_Lister_strain_427 | product=hypothetical protein, conserved | location=Tb427_11_01_v4:64470-66464(-) | length=664 | sequence_SO=chromosome | SO=protein_coding	73930	5.5	Tentative 1 significant peptide	0.06
36	5.5	Tb427.06.1290	| organism=Trypanosoma_brucei_Lister_strain_427 | product=hypothetical protein, conserved | location=Tb427_06_v4:473204-475903(-) | length=899 | sequence_SO=chromosome | SO=protein_coding	100465	1.5	Tentative 1 significant peptide	0.04
36	4.9	Tb11.0630				Tentative 1 significant peptide
35	5.8	Tb427.04.550	| organism=Trypanosoma_brucei_Lister_strain_427 | product=hypothetical protein, conserved | location=Tb427_04_v4:151019-151453(-) | length=144 | sequence_SO=chromosome | SO=protein_coding	16661	14.5	Tentative 1 significant peptide	0.28
35	6.6	Tb427tmp.01.3170	| organism=Trypanosoma_brucei_Lister_strain_427 | product=guanine nucleotide-binding protein beta subunit- like protein (TRACK) | location=Tb427_11_01_v4:2979223-2980179(+) | length=318 | sequence_SO=chromosome | SO=protein_coding	34668	7.3	Tentative 1 significant peptide	0.13
35	6	Tb427.02.5050	| organism=Trypanosoma_brucei_Lister_strain_427 | product=protein phosphatase 2C, putative | location=Tb427_02_v4:894418-895377(-) | length=319 | sequence_SO=chromosome | SO=protein_coding	34877	8.2	Tentative 1 significant peptide	0.13
35	6.2	Tb11.v5.1062	| organism=Trypanosoma_brucei_TREU927 | product=chaperone protein DNAj, putative | location=Tb927_11_bin_v5.1:1833261-1834373(-) | length=370 | sequence_SO=random_sequence | SO=protein_coding	43924	7.5		0.1
35	6.1	Tb427tmp.02.1000	| organism=Trypanosoma_brucei_Lister_strain_427 | product=hypothetical protein, conserved | location=Tb427_11_01_v4:1019322-1021874(+) | length=850 | sequence_SO=chromosome | SO=protein_coding	91873	1.3	Tentative 1 significant peptide	0.09
35	6.1	Tb427tmp.01.4660	| organism=Trypanosoma_brucei_Lister_strain_427 | product=elongation factor 1 gamma, putative | location=Tb427_11_01_v4:3437332-3438546(-) | length=404 | sequence_SO=chromosome | SO=protein_coding	46244	2.4	Tentative 1 significant peptide	0.09
35	7.1	Tb427tmp.02.4440	| organism=Trypanosoma_brucei_Lister_strain_427 | product=aminopeptidase, putative | location=Tb427_11_01_v4:1829660-1831225(-) | length=521 | sequence_SO=chromosome | SO=protein_coding	55364	3.6	Tentative 1 significant peptide	0.08
35	6	Tb427tmp.244.0290	| organism=Trypanosoma_brucei_Lister_strain_427 | product=variant surface glycoprotein (VSG, pseudogene), putative | location=Tb427_09_v4:2968110-2969631(+) | length=506 | sequence_SO=chromosome | SO=protein_coding	54389	6.9	Tentative 1 significant peptide	0.08
35	6.6	Tb11.v5.0767	| organism=Trypanosoma_brucei_TREU927 | product=pumillo RNA binding protein PUF1, putative | location=Tb927_11_bin_v5.1:4007746-4009257(+) | length=503 | sequence_SO=random_sequence | SO=protein_coding	55740	1.6	Tentative 1 significant peptide	0.08
35	6.2	Tb11.v5.0324	| organism=Trypanosoma_brucei_TREU927 | product=variant surface protein, atypical (VSG), putative | location=Tb927_11_bin_v5.1:908617-910287(+) | length=557 | sequence_SO=random_sequence | SO=protein_coding	64526	12.8	Tentative 1 significant peptide	0.07
35	6.6	Tb427tmp.211.0930	| organism=Trypanosoma_brucei_Lister_strain_427 | product=Polyadenylate-binding protein 1 (Poly(A)-binding protein 1) (PABP 1) (PABP1) | location=Tb427_09_v4:1428243-1429943(-) | length=566 | sequence_SO=chromosome | SO=protein_coding	63043	4.7	Tentative 1 significant peptide	0.07
35	6.4	Tb427tmp.211.4840	| organism=Trypanosoma_brucei_Lister_strain_427 | product=mismatch repair protein PMS1, putative | location=Tb427_09_v4:2193710-2196076(-) | length=788 | sequence_SO=chromosome | SO=protein_coding	86200	5.2	Tentative 1 significant peptide	0.05
35	6.2	Tb427tmp.01.3740	| organism=Trypanosoma_brucei_Lister_strain_427 | product=coatomer gamma subunit, putative (TbCoatomerGamma) | location=Tb427_11_01_v4:3121616-3124252(+) | length=878 | sequence_SO=chromosome | SO=protein_coding	97526	2.3	Tentative 1 significant peptide	0.04
35	7.2	Tb427tmp.211.2970	| organism=Trypanosoma_brucei_Lister_strain_427 | product=structural maintenance of chromosome 1, putative (SMC1) | location=Tb427_09_v4:1797852-1801679(+) | length=1275 | sequence_SO=chromosome | SO=protein_coding	144462	5.3		0.03
35	6	Tb427.08.6830	| organism=Trypanosoma_brucei_Lister_strain_427 | product=kinesin, putative | location=Tb427_08_v4:1972135-1977594(-) | length=1819 | sequence_SO=chromosome | SO=protein_coding	198459	4.5	Tentative 1 significant peptide	0.02
35	6.3	Tb427tmp.02.5300				Tentative 1 significant peptide
34	7.9	Tb427tmp.02.0465	| organism=Trypanosoma_brucei_Lister_strain_427 | product=hypothetical protein, conserved | location=Tb427_11_01_v4:841770-842096(-) | length=108 | sequence_SO=chromosome | SO=protein_coding	12026	20.1	Tentative 1 significant peptide	0.4
34	8	Tb427tmp.01.5720	| organism=Trypanosoma_brucei_Lister_strain_427 | product=ribosomal protein L18, putative | location=Tb427_11_01_v4:3686533-3687072(+) | length=179 | sequence_SO=chromosome | SO=protein_coding	20965	15.2	Tentative 1 significant peptide	0.22
34	7.3	Tb09.v4.0062	| organism=Trypanosoma_brucei_TREU927 | product=expression site-associated gene 3 (ESAG3, pseudogene), putative,expression site-associated gene 3 (ESAG3), degenerate,chrIX additional, unordered contigs | location=tryp_IXb-1c10.p1c:7580-8179(+) | len	22855	4.8	Tentative 1 significant peptide	0.2
34	7.6	Tb427.04.3570	| organism=Trypanosoma_brucei_Lister_strain_427 | product=translation elongation factor 1-beta, putative | location=Tb427_04_v4:915609-916394(-) | length=261 | sequence_SO=chromosome | SO=protein_coding	28358	5.8	Tentative 1 significant peptide	0.16
34	7.5	Tb427tmp.02.1000	| organism=Trypanosoma_brucei_Lister_strain_427 | product=hypothetical protein, conserved | location=Tb427_11_01_v4:1019322-1021874(+) | length=850 | sequence_SO=chromosome | SO=protein_coding	91873	1.3	Tentative 1 significant peptide	0.14
34	7.5	Tb427.04.2870	| organism=Trypanosoma_brucei_Lister_strain_427 | product=hypothetical protein, conserved | location=Tb427_04_v4:757158-758009(+) | length=283 | sequence_SO=chromosome | SO=protein_coding	33209	13.2	Tentative 1 significant peptide	0.13
34	7.6	Tb11.1380	| organism=Trypanosoma_brucei_TREU927 | product=hypothetical protein, conserved | location=Tb927_11_bin_v5.1:5129094-5130293(-) | length=399 | sequence_SO=random_sequence | SO=protein_coding	45606	5.1	Tentative 1 significant peptide	0.09
34	8.6	Tb427tmp.01.3630	| organism=Trypanosoma_brucei_Lister_strain_427 | product=eukaryotic translation initiation factor 4e, putative | location=Tb427_11_01_v4:3089204-3090529(+) | length=441 | sequence_SO=chromosome | SO=protein_coding	47836	4.6	Tentative 1 significant peptide	0.09
34	7.5	Tb11.0920	| organism=Trypanosoma_brucei_TREU927 | product=variant surface glycoprotein (VSG, pseudogene), putative,chrXI additional, unordered contigs | location=tryp_XI-256a10.p1c:6599-8068(-) | length=489 | sequence_SO=contig | SO=protein_coding	52891	5.4	Tentative 1 significant peptide	0.08
34	7.4	Tb427tmp.160.2400	| organism=Trypanosoma_brucei_Lister_strain_427 | product=hypothetical protein, conserved | location=Tb427_09_v4:702506-704302(+) | length=598 | sequence_SO=chromosome | SO=protein_coding	66883	3.9	Tentative 1 significant peptide	0.06
34	7.6	Tb427.10.2260	| organism=Trypanosoma_brucei_Lister_strain_427 | product=hypothetical protein, conserved | location=Tb427_10_v5:584875-587229(+) | length=784 | sequence_SO=chromosome | SO=protein_coding	85975	4.1	Tentative 1 significant peptide	0.05
34	7.3	Tb427.10.7280	| organism=Trypanosoma_brucei_Lister_strain_427 | product=pre-mRNA splicing factor ATP-dependent RNA helicase, putative | location=Tb427_10_v5:1833716-1836904(-) | length=1062 | sequence_SO=chromosome | SO=protein_coding	121154	7.7	Tentative 1 significant peptide	0.03
34	8.7	Tb927.4.4460	| organism=Trypanosoma_brucei_TREU927 | product=adenylyl cyclase (GRESAG 4.4) | location=Tb927_04_v5.1:1191868-1195734(-) | length=1288 | sequence_SO=chromosome | SO=protein_coding	144169	1.8	Tentative 1 significant peptide	0.03
34	9.1	Tb427.10.1890	| organism=Trypanosoma_brucei_Lister_strain_427 | product=calpain, putative | location=Tb427_10_v5:489131-493915(+) | length=1594 | sequence_SO=chromosome | SO=protein_coding	177876	4.6	Tentative 1 significant peptide	0.02
34	8.9	Tb427.10.1450	| organism=Trypanosoma_brucei_Lister_strain_427 | product=hypothetical protein, conserved | location=Tb427_10_v5:377968-386586(-) | length=2872 | sequence_SO=chromosome | SO=protein_coding	329250	1.8	Tentative 1 significant peptide	0.01
34	8.8	Tb427.03.110				Tentative 1 significant peptide
34	9.1	Tb427.07.1350				Tentative 1 significant peptide
34	8.6	Tb427.03.110				Tentative 1 significant peptide
34	7.5	Tb427.10.3200				Tentative 1 significant peptide
33	11	Tb427.07.3120	| organism=Trypanosoma_brucei_Lister_strain_427 | product=small nuclear ribonucleoprotein SmD1 (Sm-D1) | location=Tb427_07_v4:793025-793345(+) | length=106 | sequence_SO=chromosome | SO=protein_coding	11706	15	Tentative 1 significant peptide	0.41
33	10	Tb427tmp.01.7535	| organism=Trypanosoma_brucei_Lister_strain_427 | product=60S ribosomal protein L27, putative | location=Tb427_11_01_v4:4147818-4148219(-) | length=133 | sequence_SO=chromosome | SO=protein_coding	15572	14.8	Tentative 1 significant peptide	0.3
33	9.3	Tb927.11.2870	| organism=Trypanosoma_brucei_TREU927 | product=hypothetical protein | location=Tb927_11_v5.1:843175-843657(-) | length=160 | sequence_SO=chromosome | SO=protein_coding	17958	5.5	Tentative 1 significant peptide	0.25
33	11	Tb11.v5.1062	| organism=Trypanosoma_brucei_TREU927 | product=chaperone protein DNAj, putative | location=Tb927_11_bin_v5.1:1833261-1834373(-) | length=370 | sequence_SO=random_sequence | SO=protein_coding	43924	2.3		0.21
33	10	Tb427.10.7710	| organism=Trypanosoma_brucei_Lister_strain_427 | product=40S ribosomal protein S8, putative | location=Tb427_10_v5:1941554-1942336(-) | length=260 | sequence_SO=chromosome | SO=protein_coding	29817	18.4	Tentative 1 significant peptide	0.15
33	9.5	Tb927.7.3700	| organism=Trypanosoma_brucei_TREU927 | product=hypothetical protein, conserved | location=Tb927_07_v5.1:964950-965867(-) | length=305 | sequence_SO=chromosome | SO=protein_coding	33745	7.2	Tentative 1 significant peptide	0.13
33	9.9	Tb11.v5.1062	| organism=Trypanosoma_brucei_TREU927 | product=chaperone protein DNAj, putative | location=Tb927_11_bin_v5.1:1833261-1834373(-) | length=370 | sequence_SO=random_sequence | SO=protein_coding	43924	2.3		0.1
33	11	Tb427tmp.244.0290	| organism=Trypanosoma_brucei_Lister_strain_427 | product=variant surface glycoprotein (VSG, pseudogene), putative | location=Tb427_09_v4:2968110-2969631(+) | length=506 | sequence_SO=chromosome | SO=protein_coding	54389	16	Tentative 1 significant peptide	0.08
33	10	Tb427.06.1880	| organism=Trypanosoma_brucei_Lister_strain_427 | product=aspartyl-tRNA synthetase, putative | location=Tb427_06_v4:624266-625948(-) | length=560 | sequence_SO=chromosome | SO=protein_coding	62950	2.3	Tentative 1 significant peptide	0.07
33	10	Tb927.9.11520	| organism=Trypanosoma_brucei_TREU927 | product=hypothetical protein, conserved | location=Tb927_09_v5.1:1798324-1800096(+) | length=590 | sequence_SO=chromosome | SO=protein_coding	70752	8.1	Tentative 1 significant peptide	0.06
33	11	Tb927.10.1560	| organism=Trypanosoma_brucei_TREU927 | product=hypothetical protein, conserved | location=Tb927_10_v5.1:428456-430939(-) | length=827 | sequence_SO=chromosome | SO=protein_coding	91539	3	Tentative 1 significant peptide	0.05
33	9.9	Tb427.03.4750	| organism=Trypanosoma_brucei_Lister_strain_427 | product=aminopeptidase, putative | location=Tb427_03_v4:1340859-1343474(-) | length=871 | sequence_SO=chromosome | SO=protein_coding	97191	2.4	Tentative 1 significant peptide	0.04
33	10	Tb427.07.3560	| organism=Trypanosoma_brucei_Lister_strain_427 | product=hypothetical protein, conserved | location=Tb427_07_v4:922190-927472(-) | length=1760 | sequence_SO=chromosome | SO=protein_coding	199030	2.4	Tentative 1 significant peptide	0.02
33	9.3	Tb927.1.1350				Tentative 1 significant peptide
33	11	Tb427.08.2870				Tentative 1 significant peptide
33	9.8	Tb427.05.1870				Tentative 1 significant peptide
33	11	Tb427.03.5130				Tentative 1 significant peptide
[truncated: 387 more rows]
